# Supplementary material for: CORE_TF: a user-friendly interface to identify evolutionary conserved transcription factor binding sites in sets of co-regulated genes
Source: BMC Bioinformatics. 2008 Nov 26;9:495. doi: 10.1186/1471-2105-9-495 (PMC2613159; doi:10.1186/1471-2105-9-495)
Supplement: Additional file 5 — Cao_et_al_2006_ChIP_CORE_TF. CORE_TF run results to identify over-represented TFBS in MyoD/Myog ChIP-on-chip data. [file 1471-2105-9-495-S5.xls]

## Sheet: C2C12_MyoD_FAST
TFname	p.val	number_hits_exp	number_of_promoters_in_experimental	number_hits_random	number_of_promoters_in_random	freq_random_to_print	BH_corrected_pval
ACAAT_B	0.800126	8	147	225	2940	0.08	1
AFP1_Q6	0.946858	4	147	178	2940	0.06	1
AHRARNT_01	5.64805e-05	85	147	1244	2940	0.42	0.000706006
AHRARNT_02	0.221497	81	147	1537	2940	0.52	0.645466
AHRHIF_Q6	3.18525e-05	101	147	1553	2940	0.53	0.000420276
AHR_01	0.00505204	49	147	714	2940	0.24	0.0369188
AHR_Q5	0.0611207	15	147	210	2940	0.07	0.27133
AIRE_02	0.955707	99	147	2174	2940	0.74	1
ALPHACP1_01	1	57	147	2029	2940	0.69	1
AMEF2_Q6	0.959699	32	147	838	2940	0.29	1
AML1_01	0.403085	100	147	1981	2940	0.67	0.892286
AML_Q6	0.105324	101	147	1885	2940	0.64	0.394434
AP1FJ_Q2	0.00320002	145	147	2785	2940	0.95	0.0266668
AP1_01	0.383468	133	147	2646	2940	0.9	0.876295
AP1_C	0.487771	125	147	2505	2940	0.85	1
AP1_Q2	0.131738	136	147	2650	2940	0.9	0.446967
AP1_Q2_01	0.349335	95	147	1864	2940	0.63	0.825544
AP1_Q4	0.0710979	136	147	2623	2940	0.89	0.304248
AP1_Q4_01	0.298996	97	147	1888	2940	0.64	0.759356
AP1_Q6	0.00318269	119	147	2102	2940	0.71	0.0266668
AP1_Q6_01	0	134	147	1888	2940	0.64	0
AP2ALPHA_01	0.00392709	139	147	2602	2940	0.89	0.0305798
AP2ALPHA_02	0.000107593	131	147	2284	2940	0.78	0.00124651
AP2ALPHA_03	0.00759613	146	147	2844	2940	0.97	0.0502034
AP2GAMMA_01	0.00934177	142	147	2712	2940	0.92	0.0591645
AP2_Q6	2.4196e-05	139	147	2471	2940	0.84	0.000328374
AP2_Q6_01	0.0165358	136	147	2568	2940	0.87	0.0946324
AP3_Q6	0.968879	107	147	2337	2940	0.79	1
AP4_01	1.94658e-05	65	147	841	2940	0.29	0.00028019
AP4_Q5	2e-10	105	147	1357	2940	0.46	7.91667e-09
AP4_Q6	1.7e-09	99	147	1278	2940	0.43	5.76786e-08
AP4_Q6_01	2.1e-09	130	147	2002	2940	0.68	6.23437e-08
AREB6_01	0.00760977	140	147	2649	2940	0.9	0.0502034
AREB6_02	0.295003	105	147	2049	2940	0.7	0.753368
AREB6_03	0.00114587	111	147	1885	2940	0.64	0.0106723
ARNT_01	0.0190044	114	147	2065	2940	0.7	0.104966
ARNT_02	0.371331	125	147	2479	2940	0.84	0.860401
AR_01	0.636356	111	147	2264	2940	0.77	1
AR_02	0.999978	94	147	2320	2940	0.79	1
AR_03	0.998779	95	147	2236	2940	0.76	1
AR_Q2	0.997804	90	147	2128	2940	0.72	1
ATATA_B	0.968739	4	147	194	2940	0.07	1
ATF1_Q6	0.114356	94	147	1747	2940	0.59	0.414649
ATF4_Q2	0.000635595	143	147	2677	2940	0.91	0.00603815
ATF6_01	0.12745	141	147	2766	2940	0.94	0.438687
ATF_01	0.0811606	129	147	2468	2940	0.84	0.332338
ATF_B	0.498947	66	147	1330	2940	0.45	1
BACH1_01	0.262625	20	147	361	2940	0.12	0.71284
BACH2_01	0.432635	13	147	261	2940	0.09	0.942668
BARBIE_01	0.54835	48	147	985	2940	0.34	1
BEL1_B	0.105459	1	147	11	2940	0	0.394434
BLIMP1_Q6	0.753721	3	147	102	2940	0.03	1
BRCA_01	0.0355219	146	147	2874	2940	0.98	0.17761
BRN2_01	0.99405	94	147	2166	2940	0.74	1
CAAT_01	0.679287	84	147	1745	2940	0.59	1
CAAT_C	0.227404	1	147	18	2940	0.01	0.650704
CACBINDINGPROTEIN_Q6	0.0056256	106	147	1838	2940	0.63	0.0397908
CACCCBINDINGFACTOR_Q6	0.18856	20	147	342	2940	0.12	0.570483
CART1_01	0.999922	116	147	2639	2940	0.9	1
CBF_01	0.147416	112	147	2137	2940	0.73	0.486269
CBF_02	0.236553	77	147	1463	2940	0.5	0.662894
CDC5_01	0.947717	34	147	867	2940	0.29	1
CDPCR1_01	0.967462	73	147	1692	2940	0.58	1
CDPCR3HD_01	0.300545	129	147	2545	2940	0.87	0.759356
CDP_01	0.999965	129	147	2820	2940	0.96	1
CDP_02	0.988387	106	147	2357	2940	0.8	1
CDXA_02	0.738942	138	147	2801	2940	0.95	1
CEBPA_01	0.999681	114	147	2584	2940	0.88	1
CEBPB_01	0.894628	137	147	2813	2940	0.96	1
CEBPB_02	1	119	147	2918	2940	0.99	1
CEBPDELTA_Q6	0.986097	17	147	549	2940	0.19	1
CEBPGAMMA_Q6	0.82529	139	147	2832	2940	0.96	1
CEBP_C	0.481763	143	147	2865	2940	0.97	1
CEBP_Q2	0.484126	141	147	2825	2940	0.96	1
CEBP_Q2_01	0.982208	140	147	2887	2940	0.98	1
CEBP_Q3	0.86164	145	147	2927	2940	1	1
CETS168_Q6	0.662332	145	147	2916	2940	0.99	1
CETS1P54_01	0.902454	68	147	1527	2940	0.52	1
CETS1P54_02	0.651608	141	147	2844	2940	0.97	1
CETS1P54_03	0.878369	145	147	2928	2940	1	1
CHCH_01	3.4e-09	146	147	2575	2940	0.88	8.97222e-08
CHX10_01	0.321811	4	147	75	2940	0.03	0.787939
CIZ_01	0.852584	34	147	803	2940	0.27	1
CLOCKBMAL_Q6	0.261584	5	147	86	2940	0.03	0.71284
CLOX_01	0.994657	102	147	2313	2940	0.79	1
CMAF_01	0.221417	146	147	2910	2940	0.99	0.645466
CMYB_01	0.143675	145	147	2872	2940	0.98	0.478403
COMP1_01	0.115406	27	147	445	2940	0.15	0.415286
COREBINDINGFACTOR_Q6	0.946523	54	147	1283	2940	0.44	1
COUPTF_Q6	0.543805	125	147	2517	2940	0.86	1
COUP_01	0.972505	105	147	2306	2940	0.78	1
COUP_DR1_Q6	2e-09	92	147	1143	2940	0.39	6.23437e-08
CREBATF_Q6	0.187942	85	147	1603	2940	0.55	0.570483
CREBP1CJUN_01	0.522881	113	147	2274	2940	0.77	1
CREBP1_01	0.8179	141	147	2864	2940	0.97	1
CREBP1_Q2	0.339649	105	147	2063	2940	0.7	0.822716
CREB_01	0.579495	124	147	2505	2940	0.85	1
CREB_02	0.109043	75	147	1361	2940	0.46	0.399038
CREB_Q2	0.949723	101	147	2205	2940	0.75	1
CREB_Q2_01	0.161736	87	147	1631	2940	0.55	0.519084
CREB_Q3	0.096098	82	147	1492	2940	0.51	0.376446
CREB_Q4	0.0780622	112	147	2096	2940	0.71	0.326879
CREB_Q4_01	0.346407	79	147	1542	2940	0.52	0.822716
CREL_01	0.726866	43	147	939	2940	0.32	1
CRX_Q4	0.186877	109	147	2092	2940	0.71	0.570483
DBP_Q6	0.998575	106	147	2421	2940	0.82	1
DEAF1_01	0.30583	35	147	660	2940	0.22	0.764324
DEAF1_02	0.0693281	21	147	316	2940	0.11	0.302118
DEC_Q1	0.900373	53	147	1223	2940	0.42	1
DELTAEF1_01	0.88453	76	147	1674	2940	0.57	1
DR1_Q3	1	58	147	1769	2940	0.6	1
DR3_Q4	0.495756	146	147	2926	2940	1	1
DR4_Q2	0.0725653	146	147	2888	2940	0.98	0.307755
DTYPEPA_B	0.0707426	2	147	19	2940	0.01	0.304248
E12_Q6	3.026e-07	54	147	571	2940	0.19	6.24935e-06
E2A_Q2	2.4e-09	123	147	1822	2940	0.62	6.70588e-08
E2A_Q6	1	76	147	2181	2940	0.74	1
E2F1DP1RB_01	0.0434682	35	147	545	2940	0.19	0.20443
E2F1DP1_01	0	103	147	535	2940	0.18	0
E2F1DP2_01	0.00369587	78	147	1247	2940	0.42	0.029259
E2F1_Q3	0.109211	67	147	1203	2940	0.41	0.399038
E2F1_Q3_01	0.108563	73	147	1321	2940	0.45	0.399038
E2F1_Q4	0.0139675	57	147	900	2940	0.31	0.0829318
E2F1_Q4_01	0.345649	16	147	303	2940	0.1	0.822716
E2F1_Q6	5.13931e-05	47	147	556	2940	0.19	0.000659776
E2F1_Q6_01	0.041208	53	147	875	2940	0.3	0.199733
E2F4DP1_01	0.0486645	40	147	641	2940	0.22	0.226624
E2F4DP2_01	0	104	147	795	2940	0.27	0
E2F_01	0.307063	73	147	1409	2940	0.48	0.764324
E2F_02	0.283548	24	147	442	2940	0.15	0.735985
E2F_03	0.0170945	41	147	615	2940	0.21	0.0955282
E2F_Q2	1.505e-07	130	147	2094	2940	0.71	3.40417e-06
E2F_Q3	0.0158524	60	147	962	2940	0.33	0.0918282
E2F_Q3_01	0.172853	17	147	283	2940	0.1	0.543138
E2F_Q4	0	71	147	505	2940	0.17	0
E2F_Q4_01	0.605224	10	147	230	2940	0.08	1
E2F_Q6	0.120824	46	147	803	2940	0.27	0.42512
E2F_Q6_01	0	47	147	294	2940	0.1	0
E2_01	0.128526	8	147	116	2940	0.04	0.439207
E2_Q6	0.144025	12	147	187	2940	0.06	0.478403
E2_Q6_01	0.282542	2	147	37	2940	0.01	0.735985
E47_01	5.64e-08	88	147	1133	2940	0.39	1.3395e-06
E47_02	0.000228478	110	147	1808	2940	0.61	0.00230908
E4BP4_01	0.992646	1	147	137	2940	0.05	1
E4F1_Q6	0.507157	7	147	154	2940	0.05	1
EBF_Q6	0.013724	58	147	918	2940	0.31	0.0829318
EBOX_Q6_01	0.0145977	122	147	2231	2940	0.76	0.0856039
EFC_Q6	0.995897	111	147	2476	2940	0.84	1
EGR1_01	0.00448332	72	147	1138	2940	0.39	0.0338028
EGR2_01	1	99	147	2502	2940	0.85	1
EGR3_01	0.00756115	81	147	1336	2940	0.45	0.0502034
EGR_Q6	0.000152499	117	147	1953	2940	0.66	0.00164629
ELK1_01	0.274646	143	147	2842	2940	0.97	0.732903
ER_Q6	0.917647	105	147	2254	2940	0.77	1
ETF_Q6	9.845e-07	105	147	1545	2940	0.53	1.79861e-05
ETS1_B	0.86097	108	147	2280	2940	0.78	1
ETS2_B	0.663055	144	147	2899	2940	0.99	1
ETS_Q4	0.952366	136	147	2816	2940	0.96	1
ETS_Q6	0.464619	142	147	2843	2940	0.97	0.985241
EVI1_01	0.994779	27	147	819	2940	0.28	1
EVI1_02	0.475556	3	147	71	2940	0.02	0.995105
EVI1_04	0.937246	20	147	552	2940	0.19	1
EVI1_05	0.732663	3	147	99	2940	0.03	1
EVI1_06	0.529234	7	147	157	2940	0.05	1
FAC1_01	0.9847	132	147	2779	2940	0.95	1
FOXD3_01	0.966517	109	147	2370	2940	0.81	1
FOXJ2_01	0.973438	94	147	2105	2940	0.72	1
FOXM1_01	0.578992	131	147	2642	2940	0.9	1
FOXO1_01	0.999978	114	147	2630	2940	0.89	1
FOXO1_02	0.970961	129	147	2718	2940	0.92	1
FOXO3A_Q1	0.999948	100	147	2400	2940	0.82	1
FOXO3_01	0.99495	120	147	2618	2940	0.89	1
FOXO4_01	0.960737	17	147	506	2940	0.17	1
FOXO4_02	0.994197	99	147	2257	2940	0.77	1
FOXP3_Q4	0.91856	5	147	190	2940	0.06	1
FOX_Q2	0.95054	58	147	1369	2940	0.47	1
FREAC2_01	0.999979	85	147	2168	2940	0.74	1
FREAC3_01	0.990102	92	147	2110	2940	0.72	1
FREAC4_01	0.999831	121	147	2698	2940	0.92	1
FREAC7_01	0.959982	123	147	2609	2940	0.89	1
FXR_IR1_Q6	0.39135	1	147	27	2940	0.01	0.876295
FXR_Q3	0.357551	56	147	1088	2940	0.37	0.836633
GABP_B	0.0325416	141	147	2720	2940	0.93	0.168014
GATA1_02	0.918071	130	147	2704	2940	0.92	1
GATA1_04	0.981977	118	147	2550	2940	0.87	1
GATA1_05	0.974656	115	147	2487	2940	0.85	1
GATA1_06	0.783914	133	147	2719	2940	0.92	1
GATA2_01	0.979988	139	147	2873	2940	0.98	1
GATA2_02	0.995434	80	147	1916	2940	0.65	1
GATA2_03	0.998503	99	147	2300	2940	0.78	1
GATA3_01	0	142	147	2281	2940	0.78	0
GATA3_02	0.99862	92	147	2179	2940	0.74	1
GATA3_03	0.827589	140	147	2849	2940	0.97	1
GATA4_Q3	0.87621	138	147	2825	2940	0.96	1
GATA6_01	0.996079	120	147	2624	2940	0.89	1
GATA_C	0.69761	136	147	2758	2940	0.94	1
GATA_Q6	0.996055	99	147	2270	2940	0.77	1
GCM_Q2	0.283474	14	147	253	2940	0.09	0.735985
GCNF_01	0.703636	10	147	248	2940	0.08	1
GC_01	1.0288e-06	138	147	2368	2940	0.81	1.80993e-05
GFI1B_01	0.779433	106	147	2210	2940	0.75	1
GFI1_01	0.957257	80	147	1814	2940	0.62	1
GFI1_Q6	0.687061	61	147	1289	2940	0.44	1
GLI_Q2	0.0334459	36	147	552	2940	0.19	0.170826
GRE_C	0.941392	143	147	2911	2940	0.99	1
HEB_Q6	0.000168276	61	147	825	2940	0.28	0.00177625
HELIOSA_01	0.0109027	146	147	2851	2940	0.97	0.0672568
HEN1_01	0.549177	3	147	78	2940	0.03	1
HEN1_02	0.0527768	8	147	96	2940	0.03	0.243388
HES1_Q2	0.0543951	85	147	1516	2940	0.52	0.245243
HFH1_01	1	78	147	2223	2940	0.76	1
HFH3_01	0.998276	104	147	2382	2940	0.81	1
HFH4_01	0.364079	3	147	61	2940	0.02	0.847732
HFH8_01	0.999604	107	147	2469	2940	0.84	1
HIC1_02	0.0044306	116	147	2047	2940	0.7	0.0338028
HIC1_03	0.0547279	88	147	1577	2940	0.54	0.245243
HIF1_Q3	0.436917	24	147	478	2940	0.16	0.947652
HIF1_Q5	0.448794	27	147	540	2940	0.18	0.960258
HLF_01	0.906952	27	147	684	2940	0.23	1
HMEF2_Q6	0.984779	11	147	400	2940	0.14	1
HMGIY_Q3	0.997529	126	147	2725	2940	0.93	1
HNF1_01	0.999999	37	147	1319	2940	0.45	1
HNF1_C	0.99872	40	147	1160	2940	0.39	1
HNF1_Q6	0.999694	25	147	872	2940	0.3	1
HNF1_Q6_01	0.999998	44	147	1444	2940	0.49	1
HNF3ALPHA_Q6	0.997943	123	147	2684	2940	0.91	1
HNF3B_01	0.999769	97	147	2316	2940	0.79	1
HNF3_Q6	0.990316	119	147	2585	2940	0.88	1
HNF3_Q6_01	0.99694	96	147	2225	2940	0.76	1
HNF4ALPHA_Q6	0.931515	129	147	2693	2940	0.92	1
HNF4_01	1	57	147	1757	2940	0.6	1
HNF4_01_B	1	69	147	2096	2940	0.71	1
HNF4_DR1_Q3	1	43	147	2064	2940	0.7	1
HNF4_Q6_01	0.881318	41	147	964	2940	0.33	1
HNF6_Q6	0.996967	38	147	1084	2940	0.37	1
HOXA7_01	0.746273	39	147	864	2940	0.29	1
HP1SITEFACTOR_Q6	0.960059	19	147	551	2940	0.19	1
HSF1_01	0.679604	33	147	720	2940	0.24	1
HSF1_Q6	0.442663	3	147	68	2940	0.02	0.952571
HSF2_01	0.443196	30	147	598	2940	0.2	0.952571
HSF_Q6	0.25634	26	147	473	2940	0.16	0.703825
HTF_01	0.577717	62	147	1274	2940	0.43	1
ICSBP_Q6	0.798529	9	147	247	2940	0.08	1
IK1_01	0.984296	44	147	1141	2940	0.39	1
IPF1_Q4	1	108	147	2655	2940	0.9	1
IPF1_Q4_01	0.764601	88	147	1854	2940	0.63	1
IRF1_01	0.996207	42	147	1161	2940	0.39	1
IRF1_Q6	0.676148	50	147	1064	2940	0.36	1
IRF2_01	1	18	147	1059	2940	0.36	1
IRF7_01	0.999084	61	147	1607	2940	0.55	1
IRF_Q6	0.855106	13	147	353	2940	0.12	1
IRF_Q6_01	0.929074	43	147	1039	2940	0.35	1
ISRE_01	0.958521	9	147	314	2940	0.11	1
KAISO_01	0.078451	48	147	815	2940	0.28	0.326879
KROX_Q6	0.00331335	92	147	1523	2940	0.52	0.0271352
LBP1_Q6	6e-10	139	147	2248	2940	0.76	2.19231e-08
LDSPOLYA_B	0.972855	87	147	1972	2940	0.67	1
LEF1TCF1_Q4	0.841462	123	147	2552	2940	0.87	1
LEF1_Q2_01	0.701062	69	147	1454	2940	0.49	1
LFA1_Q6	0.0359634	80	147	1392	2940	0.47	0.177944
LHX3_01	0.890599	6	147	204	2940	0.07	1
LMO2COM_01	9.60823e-05	84	147	1240	2940	0.42	0.00114098
LMO2COM_02	0.657053	41	147	876	2940	0.3	1
LPOLYA_B	0.943745	8	147	278	2940	0.09	1
LRF_Q2	0.000151475	115	147	1907	2940	0.65	0.00164629
LUN1_01	0.159066	27	147	462	2940	0.16	0.517511
LXR_DR4_Q3	0.209123	1	147	17	2940	0.01	0.624738
LXR_Q3	0.39135	1	147	27	2940	0.01	0.876295
LYF1_01	0.339169	129	147	2554	2940	0.87	0.822716
MAF_Q6_01	0	120	147	432	2940	0.15	0
MAX_01	0.173821	31	147	542	2940	0.18	0.543138
MAZR_01	0.309956	46	147	876	2940	0.3	0.764324
MAZ_Q6	0.00569636	77	147	1245	2940	0.42	0.0397908
MEF2_01	0.972258	17	147	521	2940	0.18	1
MEF2_02	0.790623	34	147	777	2940	0.26	1
MEF2_03	0.997546	57	147	1490	2940	0.51	1
MEF2_04	0.809374	125	147	2579	2940	0.88	1
MEF2_Q6_01	0.462225	10	147	207	2940	0.07	0.984561
MEF3_B	0.13273	3	147	39	2940	0.01	0.447139
MEIS1AHOXA9_01	0.610302	114	147	2316	2940	0.79	1
MEIS1BHOXA9_02	0.799085	24	147	571	2940	0.19	1
MEIS1_01	0.272438	87	147	1677	2940	0.57	0.73112
MIF1_01	0.0429731	4	147	38	2940	0.01	0.204122
MINI19_B	0.0077606	128	147	2345	2940	0.8	0.0504971
MINI20_B	0.00149614	129	147	2312	2940	0.79	0.0130403
MMEF2_Q6	0.735013	108	147	2234	2940	0.76	1
MOVOB_01	0.0355219	146	147	2874	2940	0.98	0.17761
MRF2_01	0.927071	110	147	2353	2940	0.8	1
MTATA_B	0.800617	140	147	2845	2940	0.97	1
MTF1_Q4	1	15	147	908	2940	0.31	1
MUSCLE_INI_B	0.0228767	138	147	2630	2940	0.89	0.124901
MYB_Q3	0.669855	143	147	2882	2940	0.98	1
MYCMAX_01	0.125539	31	147	523	2940	0.18	0.435262
MYCMAX_02	0.225832	59	147	1102	2940	0.37	0.650704
MYCMAX_03	0.0427029	18	147	249	2940	0.08	0.204122
MYCMAX_B	0.232475	55	147	1026	2940	0.35	0.657296
MYC_Q2	0.171043	31	147	541	2940	0.18	0.543138
MYOD_01	0.0853815	46	147	782	2940	0.27	0.343697
MYOD_Q6	5.479e-07	126	147	2019	2940	0.69	1.06305e-05
MYOD_Q6_01	2.22209e-05	139	147	2469	2940	0.84	0.000310439
MYOGENIN_Q6	2e-10	130	147	1956	2940	0.67	7.91667e-09
MZF1_01	0.024986	138	147	2633	2940	0.9	0.133352
MZF1_02	0.0633459	134	147	2571	2940	0.87	0.278605
NANOG_01	0.288612	32	147	597	2940	0.2	0.741031
NERF_Q2	0.999848	144	147	2938	2940	1	1
NF1_Q6	0.0393872	141	147	2726	2940	0.93	0.192875
NF1_Q6_01	0	138	147	1113	2940	0.38	0
NFAT_Q4_01	0.895412	100	147	2146	2940	0.73	1
NFAT_Q6	0.942731	99	147	2161	2940	0.74	1
NFE2_01	0	128	147	698	2940	0.24	0
NFKAPPAB50_01	0.00150993	121	147	2121	2940	0.72	0.0130403
NFKAPPAB65_01	0.873838	55	147	1247	2940	0.42	1
NFKAPPAB_01	0.999994	34	147	1195	2940	0.41	1
NFKB_C	0.276471	79	147	1518	2940	0.52	0.733652
NFKB_Q6	1.65618e-05	75	147	1019	2940	0.35	0.00025377
NFKB_Q6_01	0.345226	21	147	399	2940	0.14	0.822716
NFMUE1_Q6	0.588913	4	147	103	2940	0.04	1
NFY_01	0.683986	72	147	1508	2940	0.51	1
NFY_C	0.99602	101	147	2305	2940	0.78	1
NFY_Q6	0.552436	72	147	1466	2940	0.5	1
NFY_Q6_01	0.0294561	57	147	934	2940	0.32	0.153755
NGFIC_01	0.000540267	107	147	1771	2940	0.6	0.00523728
NKX22_01	0.978001	6	147	259	2940	0.09	1
NKX25_01	0.814551	137	147	2796	2940	0.95	1
NKX25_Q5	0.863708	38	147	892	2940	0.3	1
NKX3A_01	0.995256	15	147	540	2940	0.18	1
NKX61_01	0.308305	8	147	146	2940	0.05	0.764324
NKX62_Q2	0.999785	82	147	2054	2940	0.7	1
NMYC_01	0.0939424	34	147	563	2940	0.19	0.371855
NRF1_Q6	0.0238668	13	147	155	2940	0.05	0.128826
NRF2_01	0.391595	28	147	546	2940	0.19	0.876295
NRF2_Q4	1.84848e-05	136	147	2375	2940	0.81	0.000274384
NRSE_B	0.706841	11	147	270	2940	0.09	1
NRSF_Q4	0.999998	1	147	308	2940	0.1	1
OCT1_01	0.999998	39	147	1334	2940	0.45	1
OCT1_02	0.226787	144	147	2859	2940	0.97	0.650704
OCT1_03	0.998847	132	147	2819	2940	0.96	1
OCT1_04	0.999276	74	147	1868	2940	0.64	1
OCT1_05	0.104104	42	147	718	2940	0.24	0.394434
OCT1_06	0.767647	124	147	2549	2940	0.87	1
OCT1_07	0.999233	41	147	1200	2940	0.41	1
OCT1_B	0.990991	24	147	729	2940	0.25	1
OCT1_Q5_01	0.95065	63	147	1470	2940	0.5	1
OCT1_Q6	0.997611	96	147	2233	2940	0.76	1
OCT4_01	0.999113	34	147	1042	2940	0.35	1
OCT_C	1	51	147	2255	2940	0.77	1
OCT_Q6	0.999726	101	147	2379	2940	0.81	1
OLF1_01	0.174948	34	147	599	2940	0.2	0.543138
OSF2_Q6	0	120	147	1222	2940	0.42	0
OTX_Q1	0.999605	64	147	1695	2940	0.58	1
P53_01	0.0540454	87	147	1556	2940	0.53	0.245243
P53_02	0.00561055	78	147	1264	2940	0.43	0.0397908
P53_DECAMER_Q2	0.19555	121	147	2346	2940	0.8	0.587887
PADS_C	0.00959203	46	147	683	2940	0.23	0.0599502
PAX3_01	0.830615	134	147	2747	2940	0.93	1
PAX3_B	0.0843109	144	147	2830	2940	0.96	0.342288
PAX4_04	0.791065	102	147	2137	2940	0.73	1
PAX5_01	0.849512	61	147	1355	2940	0.46	1
PAX6_01	0.951056	140	147	2874	2940	0.98	1
PAX6_Q2	0.607336	30	147	639	2940	0.22	1
PAX9_B	0.588784	3	147	82	2940	0.03	1
PBX1_01	0.99993	24	147	893	2940	0.3	1
PBX1_02	0.988309	32	147	897	2940	0.31	1
PBX1_03	0.952579	50	147	1208	2940	0.41	1
PBX_Q3	0.942476	58	147	1360	2940	0.46	1
PEA3_Q6	0.546301	143	147	2871	2940	0.98	1
PEBP_Q6	0.488587	86	147	1726	2940	0.59	1
PIT1_Q6	0.942748	40	147	989	2940	0.34	1
PITX2_Q2	0.703259	46	147	992	2940	0.34	1
PLZF_02	0.896563	134	147	2764	2940	0.94	1
POU1F1_Q6	0.998807	18	147	660	2940	0.22	1
POU3F2_02	0.983172	119	147	2569	2940	0.87	1
PPARA_01	0.466891	130	147	2601	2940	0.88	0.985659
PPARG_03	0.310557	78	147	1510	2940	0.51	0.764324
PPAR_DR1_Q2	0.785328	53	147	1164	2940	0.4	1
PR_01	0.614406	4	147	106	2940	0.04	1
PR_02	0.424158	7	147	143	2940	0.05	0.928456
PTF1BETA_Q6	0.237246	10	147	171	2940	0.06	0.662894
PU1_Q6	0.740591	146	147	2934	2940	1	1
RBPJK_01	0.659096	24	147	530	2940	0.18	1
RBPJK_Q4	4.0648e-06	48	147	522	2940	0.18	6.43593e-05
RFX1_01	0.985147	121	147	2606	2940	0.89	1
RFX1_02	0.521294	146	147	2927	2940	1	1
RORA1_01	0.83077	22	147	540	2940	0.18	1
RORA2_01	0.93103	40	147	978	2940	0.33	1
RORA_Q4	0.584398	11	147	247	2940	0.08	1
RP58_01	0.921728	1	147	83	2940	0.03	1
RREB1_01	0.0263852	12	147	142	2940	0.05	0.139255
RSRFC4_01	0.579121	2	147	60	2940	0.02	1
RSRFC4_Q2	0.229119	2	147	33	2940	0.01	0.651685
RUSH1A_02	0.783929	144	147	2908	2940	0.99	1
R_01	0.392949	5	147	101	2940	0.03	0.876295
S8_01	0.978546	54	147	1333	2940	0.45	1
SF1_Q6	0.999827	37	147	1163	2940	0.4	1
SF1_Q6_01	1	59	147	2176	2940	0.74	1
SMAD3_Q6	0.0796562	90	147	1641	2940	0.56	0.329015
SMAD_Q6_01	0.000205401	146	147	2775	2940	0.94	0.00212098
SOX10_Q6	0.744535	108	147	2237	2940	0.76	1
SOX9_B1	1	51	147	2009	2940	0.68	1
SOX_Q6	0.56365	136	147	2737	2940	0.93	1
SP1_01	2.253e-07	133	147	2186	2940	0.74	4.86443e-06
SP1_Q2_01	3.2567e-06	129	147	2140	2940	0.73	5.34981e-05
SP1_Q4_01	3.2662e-06	128	147	2114	2940	0.72	5.34981e-05
SP1_Q6	5.595e-07	124	147	1969	2940	0.67	1.06305e-05
SP1_Q6_01	6.32231e-05	128	147	2192	2940	0.75	0.000770025
SP3_Q3	0.353054	142	147	2830	2940	0.96	0.830202
SPZ1_01	0.0046973	141	147	2664	2940	0.91	0.0348628
SREBP1_01	0.821966	144	147	2911	2940	0.99	1
SREBP1_02	0.000132832	145	147	2719	2940	0.92	0.00150227
SREBP1_Q6	0.00119258	128	147	2280	2940	0.78	0.0108938
SREBP_Q3	0.212778	120	147	2331	2940	0.79	0.631684
SRF_01	0.930067	14	147	411	2940	0.14	1
SRF_C	0.117379	18	147	284	2940	0.1	0.416119
SRF_Q4	0.491311	6	147	132	2940	0.04	1
SRF_Q5_01	0.286178	9	147	161	2940	0.05	0.738776
SRF_Q5_02	0.91155	18	147	490	2940	0.17	1
SRF_Q6	0.57228	7	147	163	2940	0.06	1
STAF_01	0.632767	28	147	605	2940	0.21	1
STAF_02	0.539392	22	147	461	2940	0.16	1
STAT1_01	0.0139637	86	147	1464	2940	0.5	0.0829318
STAT3_01	0.125465	99	147	1856	2940	0.63	0.435262
STAT5A_01	0.969681	26	147	721	2940	0.25	1
STAT5A_02	0.830224	138	147	2816	2940	0.96	1
STAT5B_01	0.702162	28	147	624	2940	0.21	1
STAT_01	0.268367	102	147	1979	2940	0.67	0.724287
STAT_Q6	1.14e-08	146	147	2596	2940	0.88	2.85e-07
STRA13_01	0.160431	5	147	73	2940	0.02	0.518399
SZF11_01	0.150941	58	147	1050	2940	0.36	0.494463
T3R_01	0.343221	8	147	151	2940	0.05	0.822716
TAL1BETAE47_01	0.00799901	146	147	2845	2940	0.97	0.051345
TAL1BETAITF2_01	0.103581	146	147	2895	2940	0.98	0.394434
TATA_01	0.977577	119	147	2560	2940	0.87	1
TATA_C	0.715889	136	147	2761	2940	0.94	1
TAXCREB_01	0.0170063	104	147	1845	2940	0.63	0.0955282
TAXCREB_02	0.000236022	115	147	1921	2940	0.65	0.00233563
TBP_Q6	0.886205	133	147	2744	2940	0.93	1
TBX5_01	0.389507	62	147	1217	2940	0.41	0.876295
TBX5_02	0.241966	103	147	1990	2940	0.68	0.672128
TCF11MAFG_01	0.644841	72	147	1495	2940	0.51	1
TCF11_01	0.772596	145	147	2922	2940	0.99	1
TCF4_Q5	0.774911	59	147	1281	2940	0.44	1
TEF1_Q6	0.0866232	78	147	1405	2940	0.48	0.345765
TEF_Q6	0.999999	24	147	1013	2940	0.34	1
TEL2_Q6	0.621374	137	147	2765	2940	0.94	1
TFE_Q6	0.995194	66	147	1643	2940	0.56	1
TFIIA_Q6	0.978665	59	147	1435	2940	0.49	1
TFIII_Q6	0.249852	113	147	2198	2940	0.75	0.689998
TGIF_01	0.377056	75	147	1472	2940	0.5	0.869424
TITF1_Q3	0.904807	146	147	2938	2940	1	1
UF1H3BETA_Q6	0.172411	6	147	91	2940	0.03	0.543138
USF2_Q6	0.117389	34	147	575	2940	0.2	0.416119
USF_01	0.72354	68	147	1442	2940	0.49	1
USF_02	0.403877	106	147	2102	2940	0.71	0.892286
USF_C	0.620151	107	147	2181	2940	0.74	1
USF_Q6	0.470923	77	147	1541	2940	0.52	0.989773
USF_Q6_01	0.497889	81	147	1629	2940	0.55	1
VBP_01	0.93563	5	147	198	2940	0.07	1
VDR_Q3	0.00131621	143	147	2694	2940	0.92	0.0117962
VJUN_01	0.408827	1	147	28	2940	0.01	0.899042
VMAF_01	0.180829	144	147	2852	2940	0.97	0.557752
VMYB_02	0.626352	145	147	2914	2940	0.99	1
WHN_B	0.00706408	46	147	672	2940	0.23	0.0486295
WT1_Q6	0.00368967	124	147	2223	2940	0.76	0.029259
XBP1_01	0.705849	9	147	227	2940	0.08	1
XFD1_01	0.996512	108	147	2430	2940	0.83	1
XFD2_01	0.998611	40	147	1157	2940	0.39	1
XFD3_01	0.999874	111	147	2556	2940	0.87	1
XPF1_Q6	0.391003	58	147	1138	2940	0.39	0.876295
YY1_01	0.751324	136	147	2767	2940	0.94	1
YY1_Q6	0.511447	142	147	2848	2940	0.97	1
YY1_Q6_02	0.0984523	146	147	2894	2940	0.98	0.380202
ZBRK1_01	0.282966	4	147	71	2940	0.02	0.735985
ZID_01	0.0966872	30	147	491	2940	0.17	0.376446
ZNF219_01	0.221264	12	147	204	2940	0.07	0.645466
ZTA_Q2	0.731407	21	147	487	2940	0.17	1

## Sheet: C2C12_MyoD_%GC
TFname	p.val	number_hits_exp	number_of_promoters_in_experimental	number_hits_random	number_of_promoters_in_random	freq_random_to_print	BH_corrected_pval
ACAAT_B	0.650368	8	147	205	3078	0.07	0.999284
AFP1_Q6	0.7098	4	147	124	3078	0.04	0.999284
AHRARNT_01	0.0533961	85	147	1586	3078	0.52	0.682908
AHRARNT_02	0.8738	81	147	1849	3078	0.6	0.999284
AHRHIF_Q6	0.116917	101	147	1981	3078	0.64	0.884763
AHR_01	0.173244	49	147	927	3078	0.3	0.946028
AHR_Q5	0.374919	15	147	303	3078	0.1	0.999284
AIRE_02	0.445899	99	147	2066	3078	0.67	0.999284
ALPHACP1_01	0.968175	57	147	1438	3078	0.47	0.999284
AMEF2_Q6	0.403557	32	147	657	3078	0.21	0.999284
AML1_01	0.333857	100	147	2052	3078	0.67	0.977541
AML1_Q6	0.308946	123	147	2536	3078	0.82	0.977541
AML_Q6	0.520597	101	147	2130	3078	0.69	0.999284
AP1FJ_Q2	0.0012011	145	147	2894	3078	0.94	0.0449027
AP1_01	0.201104	133	147	2727	3078	0.89	0.977541
AP1_C	0.0830896	125	147	2492	3078	0.81	0.859182
AP1_Q2	0.0812947	136	147	2752	3078	0.89	0.859182
AP1_Q2_01	0.149508	95	147	1871	3078	0.61	0.905911
AP1_Q4	0.00166002	136	147	2612	3078	0.85	0.0576266
AP1_Q4_01	0.0937338	97	147	1879	3078	0.61	0.884763
AP1_Q6	0.00755473	119	147	2236	3078	0.73	0.18358
AP1_Q6_01	0.0186599	134	147	2641	3078	0.86	0.348796
AP2ALPHA_01	0.660884	139	147	2940	3078	0.96	0.999284
AP2ALPHA_02	0.226303	131	147	2689	3078	0.87	0.977541
AP2ALPHA_03	0.316418	146	147	3054	3078	0.99	0.977541
AP2GAMMA_01	0.683058	142	147	3000	3078	0.97	0.999284
AP2_Q6	0.324842	139	147	2891	3078	0.94	0.977541
AP2_Q6_01	0.859781	136	147	2919	3078	0.95	0.999284
AP3_Q6	0.801258	107	147	2342	3078	0.76	0.999284
AP4_01	0.0045368	65	147	1052	3078	0.34	0.122493
AP4_Q5	9.5e-09	105	147	1506	3078	0.49	2.3085e-06
AP4_Q6	9.02e-08	99	147	1426	3078	0.46	8.76744e-06
AP4_Q6_01	6.358e-07	130	147	2227	3078	0.72	5.14998e-05
AREB6_01	0.0183939	140	147	2801	3078	0.91	0.348796
AREB6_02	0.131064	105	147	2076	3078	0.67	0.884763
AREB6_03	0.0143366	111	147	2080	3078	0.68	0.290317
ARNT_01	0.570081	114	147	2414	3078	0.78	0.999284
ARNT_02	0.534207	125	147	2633	3078	0.86	0.999284
AR_01	0.898659	111	147	2465	3078	0.8	0.999284
AR_02	0.998681	94	147	2320	3078	0.75	0.999284
AR_03	0.978839	95	147	2234	3078	0.73	0.999284
AR_Q2	0.95112	90	147	2093	3078	0.68	0.999284
ATATA_B	0.870891	4	147	156	3078	0.05	0.999284
ATF1_Q6	0.192849	94	147	1871	3078	0.61	0.967348
ATF4_Q2	0.12804	143	147	2948	3078	0.96	0.884763
ATF6_01	0.128001	141	147	2896	3078	0.94	0.884763
ATF_01	0.191006	129	147	2633	3078	0.86	0.967348
ATF_B	0.177878	66	147	1277	3078	0.41	0.949987
BACH1_01	0.124108	20	147	337	3078	0.11	0.884763
BACH2_01	0.276582	13	147	244	3078	0.08	0.977541
BARBIE_01	0.739136	48	147	1094	3078	0.36	0.999284
BEL1_B	0.0242372	1	147	5	3078	0	0.420688
BLIMP1_Q6	0.879408	3	147	132	3078	0.04	0.999284
BRCA_01	0.0279514	146	147	3004	3078	0.98	0.465098
BRN2_01	0.69757	94	147	2040	3078	0.66	0.999284
CAAT_01	0.570412	84	147	1791	3078	0.58	0.999284
CAAT_C	0.318054	1	147	24	3078	0.01	0.977541
CACBINDINGPROTEIN_Q6	0.432285	106	147	2209	3078	0.72	0.999284
CACCCBINDINGFACTOR_Q6	0.559279	20	147	445	3078	0.14	0.999284
CART1_01	0.988922	116	147	2650	3078	0.86	0.999284
CBF_01	0.840369	112	147	2457	3078	0.8	0.999284
CBF_02	0.225337	77	147	1527	3078	0.5	0.977541
CDC5_01	0.506513	34	147	726	3078	0.24	0.999284
CDPCR1_01	0.743918	73	147	1622	3078	0.53	0.999284
CDPCR3HD_01	0.126335	129	147	2608	3078	0.85	0.884763
CDP_01	0.999284	129	147	2917	3078	0.95	0.999284
CDP_02	0.840436	106	147	2338	3078	0.76	0.999284
CDXA_02	0.602933	138	147	2912	3078	0.95	0.999284
CEBPA_01	0.982966	114	147	2600	3078	0.84	0.999284
CEBPB_01	0.797537	137	147	2924	3078	0.95	0.999284
CEBPB_02	0.675086	119	147	2544	3078	0.83	0.999284
CEBPDELTA_Q6	0.839849	17	147	456	3078	0.15	0.999284
CEBPGAMMA_Q6	0.653696	139	147	2939	3078	0.95	0.999284
CEBP_C	0.428459	143	147	2994	3078	0.97	0.999284
CEBP_Q2	0.34391	141	147	2939	3078	0.95	0.983178
CEBP_Q2_01	0.954369	140	147	3010	3078	0.98	0.999284
CEBP_Q3	0.887145	145	147	3066	3078	1	0.999284
CETS168_Q6	0.516174	145	147	3044	3078	0.99	0.999284
CETS1P54_01	0.99721	68	147	1784	3078	0.58	0.999284
CETS1P54_02	0.621893	141	147	2974	3078	0.97	0.999284
CETS1P54_03	0.966156	145	147	3072	3078	1	0.999284
CHCH_01	0.00903075	146	147	2981	3078	0.97	0.208997
CHX10_01	0.252781	4	147	71	3078	0.02	0.977541
CIZ_01	0.424808	34	147	704	3078	0.23	0.999284
CLOCKBMAL_Q6	0.150985	5	147	75	3078	0.02	0.905911
CLOX_01	0.880675	102	147	2278	3078	0.74	0.999284
CMAF_01	0.26097	146	147	3050	3078	0.99	0.977541
CMYB_01	0.119665	145	147	3002	3078	0.98	0.884763
CMYC_01	0.475723	27	147	572	3078	0.19	0.999284
CMYC_02	0.220383	29	147	544	3078	0.18	0.977541
COMP1_01	0.0469958	27	147	425	3078	0.14	0.617296
COREBINDINGFACTOR_Q6	0.71731	54	147	1213	3078	0.39	0.999284
COUPTF_Q6	0.618792	125	147	2652	3078	0.86	0.999284
COUP_01	0.937636	105	147	2375	3078	0.77	0.999284
COUP_DR1_Q6	0.85065	92	147	2061	3078	0.67	0.999284
CREBATF_Q6	0.453266	85	147	1775	3078	0.58	0.999284
CREBP1CJUN_01	0.229869	113	147	2294	3078	0.75	0.977541
CREBP1_01	0.621893	141	147	2974	3078	0.97	0.999284
CREBP1_Q2	0.425581	105	147	2186	3078	0.71	0.999284
CREB_01	0.727614	124	147	2658	3078	0.86	0.999284
CREB_02	0.484942	75	147	1576	3078	0.51	0.999284
CREB_Q2	0.959932	101	147	2320	3078	0.75	0.999284
CREB_Q2_01	0.466471	87	147	1821	3078	0.59	0.999284
CREB_Q3	0.399673	82	147	1695	3078	0.55	0.999284
CREB_Q4	0.0727404	112	147	2190	3078	0.71	0.80345
CREB_Q4_01	0.670636	79	147	1720	3078	0.56	0.999284
CREL_01	0.9416	43	147	1100	3078	0.36	0.999284
CRX_Q4	0.492488	109	147	2289	3078	0.74	0.999284
DBP_Q6	0.960588	106	147	2417	3078	0.79	0.999284
DEAF1_01	0.91178	35	147	898	3078	0.29	0.999284
DEAF1_02	0.300037	21	147	407	3078	0.13	0.977541
DEC_Q1	0.927179	53	147	1302	3078	0.42	0.999284
DELTAEF1_01	0.894232	76	147	1759	3078	0.57	0.999284
DMRT1_01	0.139965	33	147	593	3078	0.19	0.902366
DMRT2_01	0.587935	7	147	173	3078	0.06	0.999284
DMRT3_01	0.660671	4	147	117	3078	0.04	0.999284
DMRT4_01	0.990498	29	147	879	3078	0.29	0.999284
DMRT5_01	0.999272	9	147	462	3078	0.15	0.999284
DMRT7_01	0.898819	14	147	412	3078	0.13	0.999284
DR1_Q3	0.302864	58	147	1162	3078	0.38	0.977541
DR3_Q4	0.511636	146	147	3064	3078	1	0.999284
DR4_Q2	0.0992156	146	147	3030	3078	0.98	0.884763
DTYPEPA_B	0.0202833	2	147	12	3078	0	0.365099
E12_Q6	2.37298e-05	54	147	686	3078	0.22	0.00144159
E2A_Q2	1.66e-08	123	147	1951	3078	0.63	2.6892e-06
E2A_Q6	9.42029e-05	76	147	1136	3078	0.37	0.00457826
E2F1DP1RB_01	0.289338	35	147	686	3078	0.22	0.977541
E2F1DP1_01	0.476823	103	147	2159	3078	0.7	0.999284
E2F1DP2_01	0.738604	78	147	1724	3078	0.56	0.999284
E2F1_Q3	0.808239	67	147	1524	3078	0.5	0.999284
E2F1_Q3_01	0.987335	73	147	1820	3078	0.59	0.999284
E2F1_Q4	0.41736	57	147	1179	3078	0.38	0.999284
E2F1_Q4_01	0.684653	16	147	388	3078	0.13	0.999284
E2F1_Q6	0.933686	47	147	1179	3078	0.38	0.999284
E2F1_Q6_01	0.969536	53	147	1355	3078	0.44	0.999284
E2F4DP1_01	0.399667	40	147	821	3078	0.27	0.999284
E2F4DP2_01	0.328415	104	147	2135	3078	0.69	0.977541
E2F_01	0.185944	73	147	1426	3078	0.46	0.967348
E2F_02	0.577502	24	147	534	3078	0.17	0.999284
E2F_03	0.164217	41	147	762	3078	0.25	0.924414
E2F_Q2	0.271375	130	147	2679	3078	0.87	0.977541
E2F_Q3	0.225041	60	147	1174	3078	0.38	0.977541
E2F_Q3_01	0.484917	17	147	366	3078	0.12	0.999284
E2F_Q4	0.8686	71	147	1639	3078	0.53	0.999284
E2F_Q4_01	0.817018	10	147	287	3078	0.09	0.999284
E2F_Q6	0.53395	46	147	985	3078	0.32	0.999284
E2F_Q6_01	0.230921	47	147	910	3078	0.3	0.977541
E2_01	0.335904	8	147	157	3078	0.05	0.977541
E2_Q6	0.456646	12	147	257	3078	0.08	0.999284
E2_Q6_01	0.465337	2	147	53	3078	0.02	0.999284
E47_01	1.53129e-05	88	147	1326	3078	0.43	0.00106315
E47_02	0.00291154	110	147	1987	3078	0.65	0.0943338
E4BP4_01	0.889194	1	147	78	3078	0.03	0.999284
E4F1_Q6	0.574622	7	147	171	3078	0.06	0.999284
EBF_Q6	0.128282	58	147	1087	3078	0.35	0.884763
EBOX_Q6_01	0.192248	122	147	2477	3078	0.8	0.967348
EFC_Q6	0.996269	111	147	2595	3078	0.84	0.999284
EGR1_01	0.599353	72	147	1550	3078	0.5	0.999284
EGR2_01	0.724655	99	147	2152	3078	0.7	0.999284
EGR3_01	0.852547	81	147	1837	3078	0.6	0.999284
EGR_Q6	0.317287	117	147	2409	3078	0.78	0.977541
ELK1_01	0.741393	143	147	3024	3078	0.98	0.999284
ER_Q6	0.930228	105	147	2369	3078	0.77	0.999284
ETF_Q6	0.309366	105	147	2150	3078	0.7	0.977541
ETS1_B	0.91722	108	147	2418	3078	0.79	0.999284
ETS2_B	0.636093	144	147	3033	3078	0.99	0.999284
ETS_Q4	0.974722	136	147	2961	3078	0.96	0.999284
ETS_Q6	0.654881	142	147	2997	3078	0.97	0.999284
EVI1_01	0.919701	27	147	725	3078	0.24	0.999284
EVI1_02	0.269075	3	147	55	3078	0.02	0.977541
EVI1_04	0.648395	20	147	466	3078	0.15	0.999284
EVI1_05	0.634644	3	147	91	3078	0.03	0.999284
EVI1_06	0.0613483	7	147	88	3078	0.03	0.755554
FAC1_01	0.949753	132	147	2881	3078	0.94	0.999284
FOXD3_01	0.532231	109	147	2300	3078	0.75	0.999284
FOXJ2_01	0.670776	94	147	2031	3078	0.66	0.999284
FOXM1_01	0.205992	131	147	2683	3078	0.87	0.977541
FOXO1_01	0.9977	114	147	2660	3078	0.86	0.999284
FOXO1_02	0.88517	129	147	2800	3078	0.91	0.999284
FOXO3A_Q1	0.995018	100	147	2387	3078	0.78	0.999284
FOXO3_01	0.953833	120	147	2672	3078	0.87	0.999284
FOXO4_01	0.764107	17	147	431	3078	0.14	0.999284
FOXO4_02	0.880391	99	147	2218	3078	0.72	0.999284
FOXP3_Q4	0.850916	5	147	176	3078	0.06	0.999284
FOX_Q2	0.377307	58	147	1187	3078	0.39	0.999284
FREAC2_01	0.981234	85	147	2043	3078	0.66	0.999284
FREAC3_01	0.791478	92	147	2034	3078	0.66	0.999284
FREAC4_01	0.997719	121	147	2776	3078	0.9	0.999284
FREAC7_01	0.939333	123	147	2716	3078	0.88	0.999284
FXR_IR1_Q6	0.335473	1	147	25	3078	0.01	0.977541
FXR_Q3	0.112542	56	147	1037	3078	0.34	0.884763
GABP_B	0.386442	141	147	2945	3078	0.96	0.999284
GATA1_02	0.817554	130	147	2798	3078	0.91	0.999284
GATA1_04	0.906938	118	147	2604	3078	0.85	0.999284
GATA1_05	0.90369	115	147	2545	3078	0.83	0.999284
GATA1_06	0.486691	133	147	2790	3078	0.91	0.999284
GATA2_01	0.896903	139	147	2979	3078	0.97	0.999284
GATA2_02	0.922872	80	147	1863	3078	0.61	0.999284
GATA2_03	0.953023	99	147	2273	3078	0.74	0.999284
GATA3_01	0.645442	142	147	2996	3078	0.97	0.999284
GATA3_02	0.953843	92	147	2136	3078	0.69	0.999284
GATA3_03	0.688814	140	147	2963	3078	0.96	0.999284
GATA4_Q3	0.684114	138	147	2924	3078	0.95	0.999284
GATA6_01	0.957281	120	147	2675	3078	0.87	0.999284
GATA_C	0.640885	136	147	2878	3078	0.94	0.999284
GATA_Q6	0.972289	99	147	2299	3078	0.75	0.999284
GCM_Q2	0.544638	14	147	315	3078	0.1	0.999284
GCNF_01	0.750879	10	147	270	3078	0.09	0.999284
GC_01	0.190281	138	147	2840	3078	0.92	0.967348
GFI1B_01	0.326911	106	147	2177	3078	0.71	0.977541
GFI1_01	0.747563	80	147	1769	3078	0.57	0.999284
GFI1_Q6	0.302578	61	147	1224	3078	0.4	0.977541
GLI_Q2	0.209896	36	147	680	3078	0.22	0.977541
GRE_C	0.918953	143	147	3044	3078	0.99	0.999284
HEB_Q6	0.00449274	61	147	973	3078	0.32	0.122493
HELIOSA_01	0.037479	146	147	3010	3078	0.98	0.53573
HEN1_01	0.513016	3	147	78	3078	0.03	0.999284
HEN1_02	0.131076	8	147	122	3078	0.04	0.884763
HES1_Q2	0.548772	85	147	1805	3078	0.59	0.999284
HFH1_01	0.959146	78	147	1861	3078	0.6	0.999284
HFH3_01	0.851259	104	147	2303	3078	0.75	0.999284
HFH4_01	0.387152	3	147	66	3078	0.02	0.999284
HFH8_01	0.971155	107	147	2450	3078	0.8	0.999284
HIC1_02	0.785315	116	147	2516	3078	0.82	0.999284
HIC1_03	0.857239	88	147	1983	3078	0.64	0.999284
HIF1_Q3	0.984977	24	147	741	3078	0.24	0.999284
HIF1_Q5	0.926236	27	147	730	3078	0.24	0.999284
HLF_01	0.266331	27	147	518	3078	0.17	0.977541
HMEF2_Q6	0.900212	11	147	341	3078	0.11	0.999284
HMGIY_Q3	0.954111	126	147	2780	3078	0.9	0.999284
HNF1_01	0.998102	37	147	1131	3078	0.37	0.999284
HNF1_C	0.900727	40	147	1000	3078	0.32	0.999284
HNF1_Q6	0.955404	25	147	712	3078	0.23	0.999284
HNF1_Q6_01	0.995642	44	147	1254	3078	0.41	0.999284
HNF3ALPHA_Q6	0.965914	123	147	2737	3078	0.89	0.999284
HNF3B_01	0.940568	97	147	2221	3078	0.72	0.999284
HNF3_Q6	0.89713	119	147	2618	3078	0.85	0.999284
HNF3_Q6_01	0.804413	96	147	2121	3078	0.69	0.999284
HNF4ALPHA_Q6	0.745952	129	147	2761	3078	0.9	0.999284
HNF4_01	0.697245	57	147	1269	3078	0.41	0.999284
HNF4_01_B	0.498628	69	147	1455	3078	0.47	0.999284
HNF4_DR1_Q3	0.866588	43	147	1044	3078	0.34	0.999284
HNF4_Q6_01	0.812552	41	147	974	3078	0.32	0.999284
HNF6_Q6	0.783079	38	147	897	3078	0.29	0.999284
HOXA7_01	0.525848	39	147	836	3078	0.27	0.999284
HP1SITEFACTOR_Q6	0.728007	19	147	465	3078	0.15	0.999284
HSF1_01	0.163887	33	147	603	3078	0.2	0.924414
HSF1_Q6	0.419363	3	147	69	3078	0.02	0.999284
HSF2_01	0.110268	30	147	521	3078	0.17	0.884763
HSF_Q6	0.193072	26	147	476	3078	0.15	0.967348
HTF_01	0.880773	62	147	1458	3078	0.47	0.999284
ICSBP_Q6	0.627534	9	147	223	3078	0.07	0.999284
IK1_01	0.98729	44	147	1205	3078	0.39	0.999284
IPF1_Q4	0.904561	108	147	2410	3078	0.78	0.999284
IPF1_Q4_01	0.899109	88	147	2008	3078	0.65	0.999284
IRF1_01	0.312766	42	147	836	3078	0.27	0.977541
IRF1_Q6	0.361132	50	147	1016	3078	0.33	0.999284
IRF2_01	0.457201	18	147	381	3078	0.12	0.999284
IRF7_01	0.964205	61	147	1516	3078	0.49	0.999284
IRF_Q6	0.597431	13	147	304	3078	0.1	0.999284
IRF_Q6_01	0.580867	43	147	936	3078	0.3	0.999284
ISRE_01	0.932331	9	147	309	3078	0.1	0.999284
KAISO_01	0.119581	48	147	880	3078	0.29	0.884763
KROX_Q6	0.641305	92	147	1980	3078	0.64	0.999284
LBP1_Q6	7.41109e-05	139	147	2615	3078	0.85	0.00400199
LDSPOLYA_B	0.771021	87	147	1923	3078	0.62	0.999284
LEF1TCF1_Q4	0.605061	123	147	2608	3078	0.85	0.999284
LEF1_Q2_01	0.401817	69	147	1424	3078	0.46	0.999284
LFA1_Q6	0.245211	80	147	1598	3078	0.52	0.977541
LHX3_01	0.388719	6	147	125	3078	0.04	0.999284
LMO2COM_01	0.00407699	84	147	1434	3078	0.47	0.122493
LMO2COM_02	0.725737	41	147	940	3078	0.31	0.999284
LPOLYA_B	0.745166	8	147	223	3078	0.07	0.999284
LRF_Q2	0.220624	115	147	2334	3078	0.76	0.977541
LRH1_Q5	0.218529	93	147	1861	3078	0.6	0.977541
LUN1_01	0.367405	27	147	545	3078	0.18	0.999284
LXR_DR4_Q3	0.144712	1	147	14	3078	0	0.902744
LXR_Q3	0.352762	1	147	26	3078	0.01	0.996756
LYF1_01	0.485981	129	147	2706	3078	0.88	0.999284
MAF_Q6_01	0.0621855	120	147	2361	3078	0.77	0.755554
MAX_01	0.432524	31	147	644	3078	0.21	0.999284
MAZR_01	0.926864	46	147	1151	3078	0.37	0.999284
MAZ_Q6	0.252225	77	147	1538	3078	0.5	0.977541
MEF2_01	0.76066	17	147	430	3078	0.14	0.999284
MEF2_02	0.293576	34	147	667	3078	0.22	0.977541
MEF2_03	0.817764	57	147	1318	3078	0.43	0.999284
MEF2_04	0.334111	125	147	2586	3078	0.84	0.977541
MEF2_Q6_01	0.140219	10	147	159	3078	0.05	0.902366
MEF3_B	0.109901	3	147	38	3078	0.01	0.884763
MEIS1AHOXA9_01	0.397737	114	147	2368	3078	0.77	0.999284
MEIS1BHOXA9_02	0.464727	24	147	507	3078	0.16	0.999284
MEIS1_01	0.172513	87	147	1713	3078	0.56	0.946028
MIF1_01	0.0364902	4	147	38	3078	0.01	0.53573
MINI19_B	0.342533	128	147	2653	3078	0.86	0.983178
MINI20_B	0.119851	129	147	2605	3078	0.85	0.884763
MMEF2_Q6	0.0967136	108	147	2120	3078	0.69	0.884763
MOVOB_01	0.332018	146	147	3055	3078	0.99	0.977541
MRF2_01	0.580192	110	147	2334	3078	0.76	0.999284
MTATA_B	0.776594	140	147	2975	3078	0.97	0.999284
MTF1_Q4	0.0113528	15	147	178	3078	0.06	0.250794
MUSCLE_INI_B	0.829277	138	147	2948	3078	0.96	0.999284
MYB_Q3	0.476975	143	147	2999	3078	0.97	0.999284
MYCMAX_01	0.357107	31	147	624	3078	0.2	0.997437
MYCMAX_02	0.101926	59	147	1091	3078	0.35	0.884763
MYCMAX_03	0.0658869	18	147	275	3078	0.09	0.762406
MYCMAX_B	0.903046	55	147	1325	3078	0.43	0.999284
MYC_Q2	0.440187	31	147	646	3078	0.21	0.999284
MYOD_01	0.150632	46	147	856	3078	0.28	0.905911
MYOD_Q6	8.69e-08	126	147	2069	3078	0.67	8.76744e-06
MYOD_Q6_01	0.00109685	139	147	2687	3078	0.87	0.0444223
MYOGENIN_Q6	3e-09	130	147	2104	3078	0.68	1.458e-06
MZF1_01	0.355422	138	147	2874	3078	0.93	0.997437
MZF1_02	0.549048	134	147	2822	3078	0.92	0.999284
NANOG_01	0.224308	32	147	605	3078	0.2	0.977541
NERF_Q2	0.837816	144	147	3049	3078	0.99	0.999284
NF1_Q6	0.115357	141	147	2892	3078	0.94	0.884763
NF1_Q6_01	0.409731	138	147	2883	3078	0.94	0.999284
NFAT_Q4_01	0.734872	100	147	2176	3078	0.71	0.999284
NFAT_Q6	0.724655	99	147	2152	3078	0.7	0.999284
NFE2_01	0.860388	128	147	2773	3078	0.9	0.999284
NFKAPPAB50_01	0.214469	121	147	2463	3078	0.8	0.977541
NFKAPPAB65_01	0.9674	55	147	1394	3078	0.45	0.999284
NFKAPPAB_01	0.63237	34	147	761	3078	0.25	0.999284
NFKB_C	0.498903	79	147	1664	3078	0.54	0.999284
NFKB_Q6	0.93252	75	147	1769	3078	0.57	0.999284
NFKB_Q6_01	0.592847	21	147	474	3078	0.15	0.999284
NFMUE1_Q6	0.765417	4	147	133	3078	0.04	0.999284
NFY_01	0.0416044	72	147	1300	3078	0.42	0.577707
NFY_C	0.986718	101	147	2369	3078	0.77	0.999284
NFY_Q6	0.125324	72	147	1373	3078	0.45	0.884763
NFY_Q6_01	0.065408	57	147	1022	3078	0.33	0.762406
NGFIC_01	0.659666	107	147	2295	3078	0.75	0.999284
NKX22_01	0.854853	6	147	202	3078	0.07	0.999284
NKX25_01	0.747027	137	147	2915	3078	0.95	0.999284
NKX25_Q5	0.879864	38	147	943	3078	0.31	0.999284
NKX3A_01	0.709291	15	147	372	3078	0.12	0.999284
NKX61_01	0.10093	8	147	115	3078	0.04	0.884763
NKX62_Q2	0.903726	82	147	1889	3078	0.61	0.999284
NMYC_01	0.313826	34	147	673	3078	0.22	0.977541
NRF1_Q6	0.674905	13	147	320	3078	0.1	0.999284
NRF2_01	0.879306	28	147	722	3078	0.23	0.999284
NRF2_Q4	0.275854	136	147	2814	3078	0.91	0.977541
NRSE_B	0.31379	11	147	212	3078	0.07	0.977541
NRSF_Q4	0.21264	1	147	18	3078	0.01	0.977541
OCT1_01	0.998759	39	147	1193	3078	0.39	0.999284
OCT1_02	0.199412	144	147	2989	3078	0.97	0.977541
OCT1_03	0.968224	132	147	2893	3078	0.94	0.999284
OCT1_04	0.731427	74	147	1638	3078	0.53	0.999284
OCT1_05	0.713348	42	147	957	3078	0.31	0.999284
OCT1_06	0.267754	124	147	2546	3078	0.83	0.977541
OCT1_07	0.906623	41	147	1026	3078	0.33	0.999284
OCT1_B	0.78845	24	147	594	3078	0.19	0.999284
OCT1_Q5_01	0.306904	63	147	1267	3078	0.41	0.977541
OCT1_Q6	0.854582	96	147	2144	3078	0.7	0.999284
OCT4_01	0.799476	34	147	817	3078	0.27	0.999284
OCT_C	0.534895	51	147	1090	3078	0.35	0.999284
OCT_Q6	0.160043	101	147	2005	3078	0.65	0.924414
OLF1_01	0.734554	34	147	793	3078	0.26	0.999284
OSF2_Q6	0.158563	120	147	2419	3078	0.79	0.924414
OTX_Q1	0.907912	64	147	1519	3078	0.49	0.999284
P53_01	0.303038	87	147	1767	3078	0.57	0.977541
P53_02	0.0287098	78	147	1403	3078	0.46	0.465098
P53_DECAMER_Q2	0.316938	121	147	2495	3078	0.81	0.977541
PADS_C	0.0143246	46	147	731	3078	0.24	0.290317
PAX3_01	0.926075	134	147	2904	3078	0.94	0.999284
PAX3_B	0.261747	144	147	2998	3078	0.97	0.977541
PAX4_04	0.277004	102	147	2075	3078	0.67	0.977541
PAX5_01	0.986489	61	147	1568	3078	0.51	0.999284
PAX6_01	0.797016	140	147	2978	3078	0.97	0.999284
PAX6_Q2	0.607358	30	147	669	3078	0.22	0.999284
PAX9_B	0.748561	3	147	106	3078	0.03	0.999284
PAX_Q6	0.154494	138	147	2830	3078	0.92	0.915657
PBX1_01	0.962729	24	147	698	3078	0.23	0.999284
PBX1_02	0.737831	32	147	751	3078	0.24	0.999284
PBX1_03	0.655461	50	147	1107	3078	0.36	0.999284
PBX_Q3	0.770041	58	147	1318	3078	0.43	0.999284
PEA3_Q6	0.865846	143	147	3037	3078	0.99	0.999284
PEBP_Q6	0.245076	86	147	1724	3078	0.56	0.977541
PIT1_Q6	0.10359	40	147	712	3078	0.23	0.884763
PITX2_Q2	0.279616	46	147	907	3078	0.29	0.977541
PLZF_02	0.464616	134	147	2807	3078	0.91	0.999284
POU1F1_Q6	0.731678	18	147	444	3078	0.14	0.999284
POU3F2_02	0.985838	119	147	2695	3078	0.88	0.999284
PPARA_01	0.252659	130	147	2674	3078	0.87	0.977541
PPARG_03	0.313691	78	147	1582	3078	0.51	0.977541
PPAR_DR1_Q2	0.810963	53	147	1230	3078	0.4	0.999284
PR_01	0.581989	4	147	107	3078	0.03	0.999284
PR_02	0.440811	7	147	152	3078	0.05	0.999284
PTF1BETA_Q6	0.395964	10	147	206	3078	0.07	0.999284
PU1_Q6	0.650214	146	147	3069	3078	1	0.999284
RBPJK_01	0.716608	24	147	571	3078	0.19	0.999284
RBPJK_Q4	0.544264	48	147	1030	3078	0.33	0.999284
RFX1_01	0.996298	121	147	2765	3078	0.9	0.999284
RFX1_02	0.563144	146	147	3066	3078	1	0.999284
RORA1_01	0.595823	22	147	496	3078	0.16	0.999284
RORA2_01	0.682362	40	147	904	3078	0.29	0.999284
RORA_Q4	0.536073	11	147	250	3078	0.08	0.999284
RP58_01	0.805232	1	147	63	3078	0.02	0.999284
RREB1_01	0.144885	12	147	196	3078	0.06	0.902744
RSRFC4_01	0.38973	2	147	47	3078	0.02	0.999284
RSRFC4_Q2	0.13975	2	147	27	3078	0.01	0.902366
RUSH1A_02	0.802348	144	147	3046	3078	0.99	0.999284
R_01	0.606199	5	147	132	3078	0.04	0.999284
S8_01	0.328277	54	147	1088	3078	0.35	0.977541
SF1_Q6	0.927843	37	147	955	3078	0.31	0.999284
SF1_Q6_01	0.790919	59	147	1348	3078	0.44	0.999284
SMAD3_Q6	0.12417	90	147	1750	3078	0.57	0.884763
SMAD_Q6_01	0.000614687	146	147	2927	3078	0.95	0.027158
SOX10_Q6	0.442503	108	147	2254	3078	0.73	0.999284
SOX9_B1	0.90365	51	147	1240	3078	0.4	0.999284
SOX_Q6	0.42782	136	147	2843	3078	0.92	0.999284
SP1_01	0.141111	133	147	2707	3078	0.88	0.902366
SP1_Q2_01	0.322961	129	147	2670	3078	0.87	0.977541
SP1_Q4_01	0.318046	128	147	2647	3078	0.86	0.977541
SP1_Q6	0.317525	124	147	2560	3078	0.83	0.977541
SP1_Q6_01	0.290683	128	147	2640	3078	0.86	0.977541
SP3_Q3	0.710903	142	147	3003	3078	0.98	0.999284
SPZ1_01	0.29803	141	147	2932	3078	0.95	0.977541
SREBP1_01	0.597448	144	147	3030	3078	0.98	0.999284
SREBP1_02	0.0720057	145	147	2989	3078	0.97	0.80345
SREBP1_Q6	0.298363	128	147	2642	3078	0.86	0.977541
SREBP_Q3	0.351281	120	147	2483	3078	0.81	0.996756
SRF_01	0.113419	14	147	223	3078	0.07	0.884763
SRF_C	0.175499	18	147	316	3078	0.1	0.947695
SRF_Q4	0.54976	6	147	146	3078	0.05	0.999284
SRF_Q5_01	0.86944	9	147	280	3078	0.09	0.999284
SRF_Q5_02	0.942131	18	147	535	3078	0.17	0.999284
SRF_Q6	0.601052	7	147	175	3078	0.06	0.999284
STAF_01	0.691169	28	147	650	3078	0.21	0.999284
STAF_02	0.827358	22	147	564	3078	0.18	0.999284
STAT1_01	0.331451	86	147	1756	3078	0.57	0.977541
STAT3_01	0.701088	99	147	2144	3078	0.7	0.999284
STAT5A_01	0.917855	26	147	701	3078	0.23	0.999284
STAT5A_02	0.67747	138	147	2923	3078	0.95	0.999284
STAT5B_01	0.869888	28	147	717	3078	0.23	0.999284
STAT_01	0.916347	102	147	2300	3078	0.75	0.999284
STAT_Q6	0.273853	146	147	3051	3078	0.99	0.977541
STRA13_01	0.261289	5	147	90	3078	0.03	0.977541
SZF11_01	0.683011	58	147	1285	3078	0.42	0.999284
T3R_01	0.165481	8	147	129	3078	0.04	0.924414
TAL1BETAE47_01	0.00705592	146	147	2976	3078	0.97	0.180483
TAL1BETAITF2_01	0.0339903	146	147	3008	3078	0.98	0.516227
TATA_01	0.814682	119	147	2585	3078	0.84	0.999284
TATA_C	0.339616	136	147	2827	3078	0.92	0.98246
TAXCREB_01	0.398926	104	147	2157	3078	0.7	0.999284
TAXCREB_02	0.0301833	115	147	2208	3078	0.72	0.473197
TBP_Q6	0.682348	133	147	2826	3078	0.92	0.999284
TBX5_01	0.379927	62	147	1271	3078	0.41	0.999284
TBX5_02	0.262279	103	147	2091	3078	0.68	0.977541
TCF11MAFG_01	0.455665	72	147	1504	3078	0.49	0.999284
TCF11_01	0.647238	145	147	3052	3078	0.99	0.999284
TCF4_Q5	0.482287	59	147	1241	3078	0.4	0.999284
TEF1_Q6	0.0830023	78	147	1468	3078	0.48	0.859182
TEF_Q6	0.994136	24	147	781	3078	0.25	0.999284
TEL2_Q6	0.856941	137	147	2936	3078	0.95	0.999284
TFE_Q6	0.879137	66	147	1541	3078	0.5	0.999284
TFIIA_Q6	0.986273	59	147	1525	3078	0.5	0.999284
TFIII_Q6	0.757383	113	147	2447	3078	0.79	0.999284
TGIF_01	0.11995	75	147	1432	3078	0.47	0.884763
TITF1_Q3	0.953357	146	147	3077	3078	1	0.999284
UF1H3BETA_Q6	0.45901	6	147	134	3078	0.04	0.999284
USF2_Q6	0.384489	34	147	693	3078	0.23	0.999284
USF_01	0.529803	68	147	1444	3078	0.47	0.999284
USF_02	0.234971	106	147	2145	3078	0.7	0.977541
USF_C	0.446064	107	147	2234	3078	0.73	0.999284
USF_Q6	0.933407	77	147	1811	3078	0.59	0.999284
USF_Q6_01	0.581463	81	147	1732	3078	0.56	0.999284
VBP_01	0.552707	5	147	125	3078	0.04	0.999284
VDR_Q3	0.316213	143	147	2981	3078	0.97	0.977541
VJUN_01	0.66974	1	147	48	3078	0.02	0.999284
VMAF_01	0.451996	144	147	3018	3078	0.98	0.999284
VMYB_02	0.456947	145	147	3040	3078	0.99	0.999284
WHN_B	0.210953	46	147	882	3078	0.29	0.977541
WT1_Q6	0.93247	124	147	2730	3078	0.89	0.999284
XBP1_01	0.784293	9	147	255	3078	0.08	0.999284
XFD1_01	0.860926	108	147	2387	3078	0.78	0.999284
XFD2_01	0.804642	40	147	949	3078	0.31	0.999284
XFD3_01	0.988008	111	147	2558	3078	0.83	0.999284
XPF1_Q6	0.374225	58	147	1186	3078	0.39	0.999284
YY1_01	0.371552	136	147	2833	3078	0.92	0.999284
YY1_Q6	0.317651	142	147	2958	3078	0.96	0.977541
YY1_Q6_02	0.0455587	146	147	3014	3078	0.98	0.615042
ZBRK1_01	0.448761	4	147	92	3078	0.03	0.999284
ZID_01	0.362472	30	147	605	3078	0.2	0.999284
ZNF219_01	0.635901	12	147	290	3078	0.09	0.999284
ZTA_Q2	0.549947	21	147	464	3078	0.15	0.999284

## Sheet: C2C12_Myog_FAST
TFname	p.val	number_hits_exp	number_of_promoters_in_experimental	number_hits_random	number_of_promoters_in_random	freq_random_to_print	BH_corrected_pval
ACAAT_B	0.379239	8	102	225	2940	0.08	0.881732
AFP1_Q6	0.587821	5	102	178	2940	0.06	1
AHRARNT_01	0.318161	45	102	1244	2940	0.42	0.812884
AHRARNT_02	0.264915	56	102	1537	2940	0.52	0.750223
AHRHIF_Q6	0.0942082	60	102	1553	2940	0.53	0.413383
AHR_01	0.0950576	30	102	714	2940	0.24	0.413383
AHR_Q5	0.0299059	12	102	210	2940	0.07	0.197672
AIRE_02	0.865978	70	102	2174	2940	0.74	1
ALPHACP1_01	1	41	102	2029	2940	0.69	1
AMEF2_Q6	0.995982	17	102	838	2940	0.29	1
AML1_01	0.214233	72	102	1981	2940	0.67	0.691795
AML_Q6	0.00265122	78	102	1885	2940	0.64	0.0316107
AP1FJ_Q2	0.0266265	100	102	2785	2940	0.95	0.182078
AP1_01	0.556797	91	102	2646	2940	0.9	1
AP1_C	0.830168	83	102	2505	2940	0.85	1
AP1_Q2	0.0556088	96	102	2650	2940	0.9	0.290541
AP1_Q2_01	0.435802	65	102	1864	2940	0.63	0.953593
AP1_Q4	0.0114639	97	102	2623	2940	0.89	0.104278
AP1_Q4_01	0.585589	64	102	1888	2940	0.64	1
AP1_Q6	0.0151259	82	102	2102	2940	0.71	0.119213
AP1_Q6_01	0	94	102	1888	2940	0.64	0
AP2ALPHA_01	0.000393513	99	102	2602	2940	0.89	0.00630978
AP2ALPHA_02	0.102817	84	102	2284	2940	0.78	0.415737
AP2GAMMA_01	0.0393008	98	102	2712	2940	0.92	0.234293
AP2_Q3	0.0227889	101	102	2833	2940	0.96	0.166142
AP2_Q6	2.76344e-05	98	102	2471	2940	0.84	0.000535416
AP2_Q6_01	0.0889896	93	102	2568	2940	0.87	0.413383
AP3_Q6	0.9966	69	102	2337	2940	0.79	1
AP4_01	4.2456e-06	50	102	841	2940	0.29	9.9596e-05
AP4_Q5	0	86	102	1357	2940	0.46	0
AP4_Q6	0	79	102	1278	2940	0.43	0
AP4_Q6_01	5.9e-09	93	102	2002	2940	0.68	2.28625e-07
AREB6_01	2.41508e-05	101	102	2649	2940	0.9	0.00051046
AREB6_02	0.0812669	77	102	2049	2940	0.7	0.389579
AREB6_03	0.102699	71	102	1885	2940	0.64	0.415737
ARNT_01	0.348445	73	102	2065	2940	0.7	0.83519
ARNT_02	0.6685	84	102	2479	2940	0.84	1
AR_01	0.512901	78	102	2264	2940	0.77	1
AR_02	0.990175	70	102	2320	2940	0.79	1
AR_03	0.988234	67	102	2236	2940	0.76	1
AR_Q2	0.987141	63	102	2128	2940	0.72	1
ATATA_B	0.910613	3	102	194	2940	0.07	1
ATF1_Q6	0.162111	65	102	1747	2940	0.59	0.577093
ATF4_Q2	0.0007779	100	102	2677	2940	0.91	0.0109613
ATF6_01	0.00198378	101	102	2766	2940	0.94	0.0249313
ATF_01	0.0255388	92	102	2468	2940	0.84	0.179932
ATF_B	0.470448	46	102	1330	2940	0.45	1
BACH1_01	0.487652	12	102	361	2940	0.12	1
BACH2_01	0.420102	9	102	261	2940	0.09	0.942927
BARBIE_01	0.132418	39	102	985	2940	0.34	0.500606
BLIMP1_Q6	0.691204	2	102	102	2940	0.03	1
BRCA_01	0.329821	100	102	2874	2940	0.98	0.826166
BRN2_01	0.994391	63	102	2166	2940	0.74	1
CAAT_01	0.585382	59	102	1745	2940	0.59	1
CACBINDINGPROTEIN_Q6	0.0551063	71	102	1838	2940	0.63	0.290541
CACCCBINDINGFACTOR_Q6	0.0809594	16	102	342	2940	0.12	0.389579
CART1_01	0.999919	78	102	2639	2940	0.9	1
CBF_01	0.72495	71	102	2137	2940	0.73	1
CBF_02	0.127668	56	102	1463	2940	0.5	0.494713
CDC5_01	0.991301	19	102	867	2940	0.29	1
CDPCR1_01	0.924878	51	102	1692	2940	0.58	1
CDPCR3HD_01	0.604294	87	102	2545	2940	0.87	1
CDP_01	0.942486	94	102	2820	2940	0.96	1
CDP_02	0.902306	76	102	2357	2940	0.8	1
CDXA_02	0.284204	98	102	2801	2940	0.95	0.768344
CEBPA_01	0.995116	80	102	2584	2940	0.88	1
CEBPB_01	0.925416	94	102	2813	2940	0.96	1
CEBPB_02	1	81	102	2918	2940	0.99	1
CEBPDELTA_Q6	0.878299	14	102	549	2940	0.19	1
CEBPGAMMA_Q6	0.481507	98	102	2832	2940	0.96	1
CEBP_C	0.515966	99	102	2865	2940	0.97	1
CEBP_Q2	0.431592	98	102	2825	2940	0.96	0.951139
CEBP_Q2_01	0.962209	97	102	2887	2940	0.98	1
CEBP_Q3	0.924619	100	102	2927	2940	1	1
CETS168_Q6	0.797261	100	102	2916	2940	0.99	1
CETS1P54_01	0.688522	50	102	1527	2940	0.52	1
CETS1P54_02	0.572385	98	102	2844	2940	0.97	1
CETS1P54_03	0.934346	100	102	2928	2940	1	1
CHCH_01	1.3423e-06	101	102	2575	2940	0.88	3.67159e-05
CHX10_01	0.484034	2	102	75	2940	0.03	1
CIZ_01	0.884791	22	102	803	2940	0.27	1
CLOCKBMAL_Q6	0.0103291	7	102	86	2940	0.03	0.0980213
CLOX_01	0.914838	74	102	2313	2940	0.79	1
CMYB_01	0.313892	100	102	2872	2940	0.98	0.806409
COMP1_01	0.277272	17	102	445	2940	0.15	0.753985
COREBINDINGFACTOR_Q6	0.344518	46	102	1283	2940	0.44	0.830057
COUPTF_Q6	0.0335548	93	102	2517	2940	0.86	0.213739
COUP_01	0.648658	78	102	2306	2940	0.78	1
COUP_DR1_Q6	3.9e-09	68	102	1143	2940	0.39	1.64864e-07
CREBATF_Q6	0.0378212	64	102	1603	2940	0.55	0.231133
CREBP1CJUN_01	0.13681	83	102	2274	2940	0.77	0.513036
CREBP1_01	0.256335	100	102	2864	2940	0.97	0.750223
CREBP1_Q2	0.597135	70	102	2063	2940	0.7	1
CREB_01	0.239855	89	102	2505	2940	0.85	0.732065
CREB_02	0.14717	52	102	1361	2940	0.46	0.5443
CREB_Q2	0.507646	76	102	2205	2940	0.75	1
CREB_Q2_01	0.16382	61	102	1631	2940	0.55	0.577093
CREB_Q3	0.0908638	58	102	1492	2940	0.51	0.413383
CREB_Q4	0.013527	82	102	2096	2940	0.71	0.116214
CREB_Q4_01	0.500487	53	102	1542	2940	0.52	1
CREL_01	0.805829	28	102	939	2940	0.32	1
CRX_Q4	0.0957461	78	102	2092	2940	0.71	0.413383
DBP_Q6	0.970101	76	102	2421	2940	0.82	1
DEAF1_01	0.787737	19	102	660	2940	0.22	1
DEAF1_02	0.779814	8	102	316	2940	0.11	1
DEC_Q1	0.337207	44	102	1223	2940	0.42	0.82652
DELTAEF1_01	0.763428	54	102	1674	2940	0.57	1
DR1_Q3	0.999994	39	102	1769	2940	0.6	1
DR4_Q2	0.161989	101	102	2888	2940	0.98	0.577093
E12_Q6	0.000638585	33	102	571	2940	0.19	0.00927943
E2A_Q2	6.5985e-06	83	102	1822	2940	0.62	0.00014611
E2A_Q6	1	51	102	2181	2940	0.74	1
E2F1DP1RB_01	0.805663	15	102	545	2940	0.19	1
E2F1DP1_01	0	57	102	535	2940	0.18	0
E2F1DP2_01	0.479079	43	102	1247	2940	0.42	1
E2F1_Q3	0.896204	35	102	1203	2940	0.41	1
E2F1_Q3_01	0.855797	40	102	1321	2940	0.45	1
E2F1_Q4	0.387175	32	102	900	2940	0.31	0.895704
E2F1_Q4_01	0.9582	5	102	303	2940	0.1	1
E2F1_Q6	0.20586	22	102	556	2940	0.19	0.671749
E2F1_Q6_01	0.97536	21	102	875	2940	0.3	1
E2F4DP1_01	0.813892	18	102	641	2940	0.22	1
E2F4DP2_01	1e-10	58	102	795	2940	0.27	4.65e-09
E2F_01	0.928731	41	102	1409	2940	0.48	1
E2F_02	0.85739	11	102	442	2940	0.15	1
E2F_03	0.824183	17	102	615	2940	0.21	1
E2F_Q2	0.00337931	84	102	2094	2940	0.71	0.0374137
E2F_Q3	0.954267	25	102	962	2940	0.33	1
E2F_Q3_01	0.870825	6	102	283	2940	0.1	1
E2F_Q4	3.51e-08	40	102	505	2940	0.17	1.2555e-06
E2F_Q4_01	0.962632	3	102	230	2940	0.08	1
E2F_Q6	0.924066	21	102	803	2940	0.27	1
E2F_Q6_01	0.000417803	21	102	294	2940	0.1	0.00647594
E2_01	0.109019	6	102	116	2940	0.04	0.43328
E2_Q6	0.200964	8	102	187	2940	0.06	0.662856
E2_Q6_01	0.368019	1	102	37	2940	0.01	0.864286
E47_01	0.000286202	56	102	1133	2940	0.39	0.00492903
E47_02	0.0354103	71	102	1808	2940	0.61	0.222511
E4BP4_01	0.953951	1	102	137	2940	0.05	1
E4F1_Q6	0.286661	6	102	154	2940	0.05	0.770505
EBF_Q6	0.00417427	44	102	918	2940	0.31	0.0451403
EBOX_Q6_01	0.0141726	86	102	2231	2940	0.76	0.116636
EFC_Q6	0.985307	77	102	2476	2940	0.84	1
EGR1_01	0.576127	38	102	1138	2940	0.39	1
EGR2_01	1	62	102	2502	2940	0.85	1
EGR3_01	0.565979	45	102	1336	2940	0.45	1
EGR_Q6	0.0183845	77	102	1953	2940	0.66	0.140144
ELK1_01	0.556882	98	102	2842	2940	0.97	1
ELK1_02	0.200181	101	102	2894	2940	0.98	0.662856
ER_Q6	0.222458	81	102	2254	2940	0.77	0.712778
ETF_Q6	0.0382736	62	102	1545	2940	0.53	0.231133
ETS1_B	0.0971871	84	102	2280	2940	0.78	0.413383
ETS2_B	0.238721	101	102	2899	2940	0.99	0.732065
ETS_Q4	0.568801	97	102	2816	2940	0.96	1
ETS_Q6	0.341998	99	102	2843	2940	0.97	0.830057
EVI1_01	0.939785	21	102	819	2940	0.28	1
EVI1_02	0.44819	2	102	71	2940	0.02	0.973871
EVI1_04	0.821848	15	102	552	2940	0.19	1
EVI1_05	0.671576	2	102	99	2940	0.03	1
EVI1_06	0.640446	4	102	157	2940	0.05	1
FAC1_01	0.989979	90	102	2779	2940	0.95	1
FOXD3_01	0.950025	75	102	2370	2940	0.81	1
FOXJ2_01	0.71441	70	102	2105	2940	0.72	1
FOXM1_01	0.767653	89	102	2642	2940	0.9	1
FOXO1_01	0.96177	85	102	2630	2940	0.89	1
FOXO1_02	0.916665	90	102	2718	2940	0.92	1
FOXO3A_Q1	0.954047	76	102	2400	2940	0.82	1
FOXO3_01	0.557722	90	102	2618	2940	0.89	1
FOXO4_01	0.494232	17	102	506	2940	0.17	1
FOXO4_02	0.308912	80	102	2257	2940	0.77	0.799926
FOXP3_Q4	0.651758	5	102	190	2940	0.06	1
FOX_Q2	0.918022	40	102	1369	2940	0.47	1
FREAC2_01	0.98346	65	102	2168	2940	0.74	1
FREAC3_01	0.567645	72	102	2110	2940	0.72	1
FREAC4_01	0.782405	91	102	2698	2940	0.92	1
FREAC7_01	0.518348	90	102	2609	2940	0.89	1
FXR_Q3	0.597606	36	102	1088	2940	0.37	1
GABP_B	0.113196	97	102	2720	2940	0.93	0.44607
GATA1_01	0.870341	101	102	2936	2940	1	1
GATA1_02	0.883216	90	102	2704	2940	0.92	1
GATA1_04	0.809648	85	102	2550	2940	0.87	1
GATA1_05	0.988973	77	102	2487	2940	0.85	1
GATA1_06	0.918789	90	102	2719	2940	0.92	1
GATA2_01	0.991011	95	102	2873	2940	0.98	1
GATA2_02	0.99279	54	102	1916	2940	0.65	1
GATA2_03	0.629724	78	102	2300	2940	0.78	1
GATA3_01	1.956e-07	97	102	2281	2940	0.78	6.49671e-06
GATA3_02	0.992484	64	102	2179	2940	0.74	1
GATA3_03	0.790572	97	102	2849	2940	0.97	1
GATA4_Q3	0.789917	96	102	2825	2940	0.96	1
GATA6_01	0.987995	83	102	2624	2940	0.89	1
GATA_C	0.554382	95	102	2758	2940	0.94	1
GATA_Q6	0.890818	73	102	2270	2940	0.77	1
GCM_Q2	0.261426	10	102	253	2940	0.09	0.750223
GCNF_01	0.49479	8	102	248	2940	0.08	1
GC_01	0.000984302	93	102	2368	2940	0.81	0.0130772
GFI1B_01	0.831109	72	102	2210	2940	0.75	1
GFI1_01	0.971618	53	102	1814	2940	0.62	1
GFI1_Q6	0.926001	37	102	1289	2940	0.44	1
GLI_Q2	0.0904648	24	102	552	2940	0.19	0.413383
GRE_C	0.919484	99	102	2911	2940	0.99	1
HEB_Q6	0.00975856	39	102	825	2940	0.28	0.0945361
HEN1_01	0.756582	1	102	78	2940	0.03	1
HEN1_02	0.0500227	6	102	96	2940	0.03	0.270471
HES1_Q2	0.0149705	63	102	1516	2940	0.52	0.119213
HFH1_01	0.999354	62	102	2223	2940	0.76	1
HFH3_01	0.960317	75	102	2382	2940	0.81	1
HFH4_01	0.162674	3	102	61	2940	0.02	0.577093
HFH8_01	0.9906	76	102	2469	2940	0.84	1
HIC1_02	0.00252343	83	102	2047	2940	0.7	0.0308788
HIC1_03	0.170974	59	102	1577	2940	0.54	0.597768
HIF1_Q3	0.392003	17	102	478	2940	0.16	0.899487
HIF1_Q5	0.412338	19	102	540	2940	0.18	0.935302
HLF_01	0.931681	17	102	684	2940	0.23	1
HMEF2_Q6	0.989353	6	102	400	2940	0.14	1
HMGIY_Q3	0.873974	91	102	2725	2940	0.93	1
HNF1_01	0.9999	27	102	1319	2940	0.45	1
HNF1_C	0.992338	28	102	1160	2940	0.39	1
HNF1_Q6	0.996017	18	102	872	2940	0.3	1
HNF1_Q6_01	0.996647	36	102	1444	2940	0.49	1
HNF3ALPHA_Q6	0.96904	87	102	2684	2940	0.91	1
HNF3B_01	0.994111	69	102	2316	2940	0.79	1
HNF3_Q6	0.980785	82	102	2585	2940	0.88	1
HNF3_Q6_01	0.99151	66	102	2225	2940	0.76	1
HNF4ALPHA_Q6	0.914181	89	102	2693	2940	0.92	1
HNF4_01	0.998064	46	102	1757	2940	0.6	1
HNF4_01_B	0.999995	51	102	2096	2940	0.71	1
HNF4_DR1_Q3	1	35	102	2064	2940	0.7	1
HNF4_Q6_01	0.730165	30	102	964	2940	0.33	1
HNF6_Q6	0.999951	19	102	1084	2940	0.37	1
HOXA7_01	0.922888	23	102	864	2940	0.29	1
HP1SITEFACTOR_Q6	0.741685	16	102	551	2940	0.19	1
HSF1_01	0.786402	21	102	720	2940	0.24	1
HSF1_Q6	0.686108	1	102	68	2940	0.02	1
HSF2_01	0.417365	21	102	598	2940	0.2	0.94211
HSF_Q6	0.688497	14	102	473	2940	0.16	1
HTF_01	0.396	45	102	1274	2940	0.43	0.902648
ICSBP_Q6	0.489826	8	102	247	2940	0.08	1
IK1_01	0.993922	27	102	1141	2940	0.39	1
IPF1_Q4	0.999291	81	102	2655	2940	0.9	1
IPF1_Q4_01	0.784488	60	102	1854	2940	0.63	1
IRF1_01	0.963895	31	102	1161	2940	0.39	1
IRF1_Q6	0.687909	34	102	1064	2940	0.36	1
IRF2_01	0.999999	15	102	1059	2940	0.36	1
IRF7_01	0.892989	49	102	1607	2940	0.55	1
IRF_Q6	0.93332	7	102	353	2940	0.12	1
IRF_Q6_01	0.767219	32	102	1039	2940	0.35	1
ISRE_01	0.533505	10	102	314	2940	0.11	1
KAISO_01	0.174436	32	102	815	2940	0.28	0.602533
KROX_Q6	0.0931394	59	102	1523	2940	0.52	0.413383
LBP1_Q6	3.543e-07	96	102	2248	2940	0.76	1.02968e-05
LDSPOLYA_B	0.796415	64	102	1972	2940	0.67	1
LEF1TCF1_Q4	0.518964	88	102	2552	2940	0.87	1
LEF1_Q2_01	0.915697	43	102	1454	2940	0.49	1
LFA1_Q6	0.330467	50	102	1392	2940	0.47	0.826166
LHX3_01	0.567514	6	102	204	2940	0.07	1
LMO2COM_01	0.0183372	53	102	1240	2940	0.42	0.140144
LMO2COM_02	0.799035	26	102	876	2940	0.3	1
LPOLYA_B	0.50106	9	102	278	2940	0.09	1
LRF_Q2	0.00101263	80	102	1907	2940	0.65	0.0130798
LUN1_01	0.33499	17	102	462	2940	0.16	0.82652
LXR_Q3	0.240873	1	102	27	2940	0.01	0.732065
LYF1_01	0.200995	91	102	2554	2940	0.87	0.662856
MAF_Q6_01	0	86	102	432	2940	0.15	0
MAX_01	0.0477671	25	102	542	2940	0.18	0.266218
MAZR_01	0.248046	33	102	876	2940	0.3	0.739651
MAZ_Q6	0.0486635	51	102	1245	2940	0.42	0.266218
MEF2_01	0.991121	9	102	521	2940	0.18	1
MEF2_02	0.779065	23	102	777	2940	0.26	1
MEF2_03	0.89008	45	102	1490	2940	0.51	1
MEF2_04	0.977381	82	102	2579	2940	0.88	1
MEF2_Q6_01	0.429268	7	102	207	2940	0.07	0.950523
MEF3_B	0.392679	1	102	39	2940	0.01	0.899487
MEIS1AHOXA9_01	0.307535	82	102	2316	2940	0.79	0.799926
MEIS1BHOXA9_02	0.421782	20	102	571	2940	0.19	0.942927
MEIS1_01	0.102518	64	102	1677	2940	0.57	0.415737
MIF1_01	0.043832	3	102	38	2940	0.01	0.254773
MINI19_B	0.153158	85	102	2345	2940	0.8	0.560774
MINI20_B	0.0599018	86	102	2312	2940	0.79	0.306092
MMEF2_Q6	0.824262	73	102	2234	2940	0.76	1
MOVOB_01	0.0986784	101	102	2874	2940	0.98	0.413383
MRF2_01	0.847077	77	102	2353	2940	0.8	1
MTATA_B	0.355964	99	102	2845	2940	0.97	0.84022
MTF1_Q4	1	7	102	908	2940	0.31	1
MUSCLE_INI_B	0.0137457	97	102	2630	2940	0.89	0.116214
MYB_Q3	0.673338	99	102	2882	2940	0.98	1
MYB_Q6	0.784156	101	102	2933	2940	1	1
MYCMAX_01	0.13092	22	102	523	2940	0.18	0.499047
MYCMAX_02	0.0301821	47	102	1102	2940	0.37	0.197672
MYCMAX_03	0.0118855	15	102	249	2940	0.08	0.104278
MYCMAX_B	0.271048	38	102	1026	2940	0.35	0.750223
MYC_Q2	0.075115	24	102	541	2940	0.18	0.367668
MYOD_01	0.0118736	37	102	782	2940	0.27	0.104278
MYOD_Q6	2.425e-07	91	102	2019	2940	0.69	7.5175e-06
MYOD_Q6_01	2.58118e-05	98	102	2469	2940	0.84	0.000521847
MYOGENIN_Q6	0	96	102	1956	2940	0.67	0
MZF1_01	0.0382143	96	102	2633	2940	0.9	0.231133
MZF1_02	0.0486156	94	102	2571	2940	0.87	0.266218
NANOG_01	0.850755	16	102	597	2940	0.2	1
NERF_Q2	0.997722	100	102	2938	2940	1	1
NF1_Q6	0.239545	96	102	2726	2940	0.93	0.732065
NF1_Q6_01	0	94	102	1113	2940	0.38	0
NFAT_Q4_01	0.997371	61	102	2146	2940	0.73	1
NFAT_Q6	0.998207	61	102	2161	2940	0.74	1
NFE2_01	0	92	102	698	2940	0.24	0
NFKAPPAB50_01	0.0028949	85	102	2121	2940	0.72	0.0328324
NFKAPPAB65_01	0.975906	33	102	1247	2940	0.42	1
NFKAPPAB_01	0.999995	20	102	1195	2940	0.41	1
NFKB_C	0.795433	48	102	1518	2940	0.52	1
NFKB_Q6	0.00650417	47	102	1019	2940	0.35	0.0657487
NFKB_Q6_01	0.744651	11	102	399	2940	0.14	1
NFMUE1_Q6	0.697551	2	102	103	2940	0.04	1
NFY_01	0.775325	48	102	1508	2940	0.51	1
NFY_C	0.960356	72	102	2305	2940	0.78	1
NFY_Q6	0.528454	50	102	1466	2940	0.5	1
NFY_Q6_01	0.324256	34	102	934	2940	0.32	0.82393
NGFIC_01	0.206581	65	102	1771	2940	0.6	0.671749
NKX22_01	0.68524	7	102	259	2940	0.09	1
NKX25_01	0.436807	97	102	2796	2940	0.95	0.953593
NKX25_Q5	0.91983	24	102	892	2940	0.3	1
NKX3A_01	0.950095	12	102	540	2940	0.18	1
NKX61_01	0.243824	6	102	146	2940	0.05	0.736222
NKX62_Q2	0.99899	56	102	2054	2940	0.7	1
NMYC_01	0.0437537	26	102	563	2940	0.19	0.254773
NRF1_Q6	0.629107	4	102	155	2940	0.05	1
NRF2_01	0.337718	20	102	546	2940	0.19	0.82652
NRF2_Q4	0.000113898	95	102	2375	2940	0.81	0.00211849
NRSE_B	0.962932	4	102	270	2940	0.09	1
OCT1_01	0.999934	27	102	1334	2940	0.45	1
OCT1_02	0.464333	99	102	2859	2940	0.97	1
OCT1_03	0.940218	94	102	2819	2940	0.96	1
OCT1_04	0.999006	49	102	1868	2940	0.64	1
OCT1_05	0.350797	26	102	718	2940	0.24	0.836515
OCT1_06	0.619973	87	102	2549	2940	0.87	1
OCT1_07	0.999815	24	102	1200	2940	0.41	1
OCT1_B	0.999145	12	102	729	2940	0.25	1
OCT1_Q5_01	0.999004	35	102	1470	2940	0.5	1
OCT1_Q6	0.999521	62	102	2233	2940	0.76	1
OCT4_01	0.965464	27	102	1042	2940	0.35	1
OCT_C	1	33	102	2255	2940	0.77	1
OCT_Q6	0.999541	68	102	2379	2940	0.81	1
OLF1_01	0.517869	20	102	599	2940	0.2	1
OSF2_Q6	0	88	102	1222	2940	0.42	0
OTX_Q1	0.927813	51	102	1695	2940	0.58	1
P53_01	0.0674681	61	102	1556	2940	0.53	0.341007
P53_02	0.0923013	50	102	1264	2940	0.43	0.413383
P53_DECAMER_Q2	0.499206	81	102	2346	2940	0.8	1
PADS_C	0.130933	28	102	683	2940	0.23	0.499047
PAX3_01	0.49227	95	102	2747	2940	0.93	1
PAX3_B	0.466974	98	102	2830	2940	0.96	1
PAX4_04	0.9277	67	102	2137	2940	0.73	1
PAX5_01	0.690177	44	102	1355	2940	0.46	1
PAX6_01	0.0986784	101	102	2874	2940	0.98	0.413383
PAX6_Q2	0.555	21	102	639	2940	0.22	1
PAX9_B	0.543993	2	102	82	2940	0.03	1
PBX1_01	0.997477	18	102	893	2940	0.3	1
PBX1_02	0.995261	19	102	897	2940	0.31	1
PBX1_03	0.956078	33	102	1208	2940	0.41	1
PBX_Q3	0.958389	38	102	1360	2940	0.46	1
PEA3_Q6	0.306164	100	102	2871	2940	0.98	0.799926
PEBP_Q6	0.300839	62	102	1726	2940	0.59	0.799372
PIT1_Q6	0.96998	25	102	989	2940	0.34	1
PITX2_Q2	0.48847	34	102	992	2940	0.34	1
PLZF_02	0.91506	92	102	2764	2940	0.94	1
POU1F1_Q6	0.995535	12	102	660	2940	0.22	1
POU3F2_02	0.999688	76	102	2569	2940	0.87	1
POU6F1_01	0.223797	2	102	47	2940	0.02	0.712778
PPARA_01	0.155214	93	102	2601	2940	0.88	0.563863
PPARG_01	0.0328642	2	102	20	2940	0.01	0.212248
PPARG_03	0.269058	55	102	1510	2940	0.51	0.750223
PPAR_DR1_Q2	0.946264	32	102	1164	2940	0.4	1
PR_01	0.307276	4	102	106	2940	0.04	0.799926
PR_02	0.124079	7	102	143	2940	0.05	0.484846
PTF1BETA_Q6	0.713755	4	102	171	2940	0.06	1
RBPJK_01	0.99277	9	102	530	2940	0.18	1
RBPJK_Q4	0.0846125	23	102	522	2940	0.18	0.401477
RFX1_01	0.931865	85	102	2606	2940	0.89	1
RORA1_01	0.861968	14	102	540	2940	0.18	1
RORA2_01	0.692069	31	102	978	2940	0.33	1
RORA_Q4	0.35345	9	102	247	2940	0.08	0.838541
RP58_01	0.552235	2	102	83	2940	0.03	1
RREB1_01	0.0586789	8	102	142	2940	0.05	0.303175
RUSH1A_02	0.327492	101	102	2908	2940	0.99	0.826166
R_01	0.86911	1	102	101	2940	0.03	1
S8_01	0.974525	36	102	1333	2940	0.45	1
SF1_Q6	0.999998	18	102	1163	2940	0.4	1
SF1_Q6_01	1	31	102	2176	2940	0.74	1
SMAD3_Q6	0.0055666	69	102	1641	2940	0.56	0.0588289
SMAD_Q6_01	0.0698398	99	102	2775	2940	0.94	0.349199
SOX10_Q6	0.336567	79	102	2237	2940	0.76	0.82652
SOX9_B1	0.999999	46	102	2009	2940	0.68	1
SOX_Q6	0.728116	93	102	2737	2940	0.93	1
SP1_01	4.2837e-06	93	102	2186	2940	0.74	9.9596e-05
SP1_Q2_01	0.000879329	87	102	2140	2940	0.73	0.0120261
SP1_Q4_01	0.00045703	87	102	2114	2940	0.72	0.00685546
SP1_Q6	0.000164094	84	102	1969	2940	0.67	0.00293475
SP1_Q6_01	0.00642485	86	102	2192	2940	0.75	0.0657487
SP3_Q3	0.10155	100	102	2830	2940	0.96	0.415737
SPZ1_01	0.0110749	98	102	2664	2940	0.91	0.102996
SREBP1_01	0.733498	100	102	2911	2940	0.99	1
SREBP1_02	0.000345391	101	102	2719	2940	0.92	0.00573596
SREBP1_Q6	0.0190246	87	102	2280	2940	0.78	0.142685
SREBP_Q3	0.265094	83	102	2331	2940	0.79	0.750223
SRF_01	0.780757	11	102	411	2940	0.14	1
SRF_C	0.184454	12	102	284	2940	0.1	0.630672
SRF_Q4	0.174929	6	102	132	2940	0.04	0.602533
SRF_Q5_01	0.488512	5	102	161	2940	0.05	1
SRF_Q5_02	0.933577	11	102	490	2940	0.17	1
SRF_Q6	0.823191	3	102	163	2940	0.06	1
STAF_01	0.264494	23	102	605	2940	0.21	0.750223
STAF_02	0.893138	11	102	461	2940	0.16	1
STAT1_01	0.0919003	57	102	1464	2940	0.5	0.413383
STAT3_01	0.1039	70	102	1856	2940	0.63	0.416497
STAT5A_01	0.962192	17	102	721	2940	0.25	1
STAT5A_02	0.971306	93	102	2816	2940	0.96	1
STAT5B_01	0.601138	20	102	624	2940	0.21	1
STAT_01	0.0285053	77	102	1979	2940	0.67	0.192101
STAT_Q6	3.0736e-06	101	102	2596	2940	0.88	7.94013e-05
STRA13_01	0.248141	3	102	73	2940	0.02	0.739651
SZF11_01	0.147488	41	102	1050	2940	0.36	0.5443
T3R_01	0.270361	6	102	151	2940	0.05	0.750223
TAL1BETAITF2_01	0.536129	100	102	2895	2940	0.98	1
TATA_01	0.836974	85	102	2560	2940	0.87	1
TATA_C	0.718196	94	102	2761	2940	0.94	1
TAXCREB_01	0.0142973	74	102	1845	2940	0.63	0.116636
TAXCREB_02	0.00287003	79	102	1921	2940	0.65	0.0328324
TBP_Q6	0.857523	92	102	2744	2940	0.93	1
TBX5_01	0.555449	41	102	1217	2940	0.41	1
TBX5_02	0.233836	72	102	1990	2940	0.68	0.732065
TCF11MAFG_01	0.236098	55	102	1495	2940	0.51	0.732065
TCF4_Q5	0.94462	36	102	1281	2940	0.44	1
TEF1_Q6	0.026556	58	102	1405	2940	0.48	0.182078
TEF_Q6	0.999674	19	102	1013	2940	0.34	1
TEL2_Q6	0.267309	97	102	2765	2940	0.94	0.750223
TFE_Q6	0.541384	56	102	1643	2940	0.56	1
TFIIA_Q6	0.600154	48	102	1435	2940	0.49	1
TFIII_Q6	0.309649	78	102	2198	2940	0.75	0.799926
TGIF_01	0.190187	55	102	1472	2940	0.5	0.645525
UF1H3BETA_Q6	0.0973433	5	102	91	2940	0.03	0.413383
USF2_Q6	0.0548073	26	102	575	2940	0.2	0.290541
USF_01	0.618657	48	102	1442	2940	0.49	1
USF_02	0.071894	79	102	2102	2940	0.71	0.355646
USF_C	0.264438	78	102	2181	2940	0.74	0.750223
USF_Q6	0.343776	55	102	1541	2940	0.52	0.830057
USF_Q6_01	0.277032	59	102	1629	2940	0.55	0.753985
VBP_01	0.824318	4	102	198	2940	0.07	1
VDR_Q3	0.0247706	98	102	2694	2940	0.92	0.177205
VJUN_01	0.253678	1	102	28	2940	0.01	0.750223
VMAF_01	0.0450633	101	102	2852	2940	0.97	0.258697
VMYB_02	0.937614	99	102	2914	2940	0.99	1
WHN_B	0.297782	25	102	672	2940	0.23	0.795796
WT1_Q6	0.0228668	85	102	2223	2940	0.76	0.166142
XBP1_01	0.262367	9	102	227	2940	0.08	0.750223
XFD1_01	0.689395	82	102	2430	2940	0.83	1
XFD2_01	0.99189	28	102	1157	2940	0.39	1
XFD3_01	0.959826	82	102	2556	2940	0.87	1
XPF1_Q6	0.726049	36	102	1138	2940	0.39	1
YY1_01	0.747972	94	102	2767	2940	0.94	1
YY1_Q6	0.377641	99	102	2848	2940	0.97	0.881732
YY1_Q6_02	0.200181	101	102	2894	2940	0.98	0.662856
ZBRK1_01	0.233188	3	102	71	2940	0.02	0.732065
ZEC_01	0.00871224	1	102	4	2940	0	0.0861956
ZID_01	0.0475416	23	102	491	2940	0.17	0.266218
ZNF219_01	0.276566	8	102	204	2940	0.07	0.753985
ZTA_Q2	0.424742	17	102	487	2940	0.17	0.945

## Sheet: C2C12_Myog_%GC
TFname	p.val	number_hits_exp	number_of_promoters_in_experimental	number_hits_random	number_of_promoters_in_random	freq_random_to_print	BH_corrected_pval
ACAAT_B	0.305143	8	102	222	3108	0.07	0.980027
AFP1_Q6	0.300138	5	102	138	3108	0.04	0.979691
AHRARNT_01	0.839326	45	102	1539	3108	0.5	0.999998
AHRARNT_02	0.749241	56	102	1823	3108	0.59	0.999998
AHRHIF_Q6	0.713802	60	102	1927	3108	0.62	0.999998
AHR_01	0.416681	30	102	902	3108	0.29	0.999998
AHR_Q5	0.143603	12	102	286	3108	0.09	0.91098
AIRE_02	0.630332	70	102	2193	3108	0.71	0.999998
ALPHACP1_01	0.907681	41	102	1468	3108	0.47	0.999998
AMEF2_Q6	0.924425	17	102	716	3108	0.23	0.999998
AML1_01	0.251742	72	102	2112	3108	0.68	0.962251
AML1_Q6	0.160616	87	102	2549	3108	0.82	0.917062
AML_Q6	0.0848468	78	102	2202	3108	0.71	0.837389
AP1FJ_Q2	0.0160628	100	102	2927	3108	0.94	0.364091
AP1_01	0.586202	91	102	2804	3108	0.9	0.999998
AP1_C	0.660654	83	102	2589	3108	0.83	0.999998
AP1_Q2	0.0688174	96	102	2812	3108	0.9	0.727935
AP1_Q2_01	0.327335	65	102	1928	3108	0.62	0.999998
AP1_Q4	0.000560652	97	102	2660	3108	0.86	0.0222392
AP1_Q4_01	0.478458	64	102	1956	3108	0.63	0.999998
AP1_Q6	0.0506761	82	102	2297	3108	0.74	0.621579
AP1_Q6_01	0.0233104	94	102	2681	3108	0.86	0.446969
AP2ALPHA_01	0.0966212	99	102	2947	3108	0.95	0.837389
AP2ALPHA_02	0.864976	84	102	2691	3108	0.87	0.999998
AP2GAMMA_01	0.738758	98	102	3029	3108	0.97	0.999998
AP2_Q3	0.197717	101	102	3059	3108	0.98	0.937671
AP2_Q6	0.0915306	98	102	2904	3108	0.93	0.837389
AP2_Q6_01	0.89068	93	102	2937	3108	0.94	0.999998
AP3_Q6	0.982338	69	102	2398	3108	0.77	0.999998
AP4_01	0.000399089	50	102	1039	3108	0.33	0.0189967
AP4_Q5	0	86	102	1495	3108	0.48	0
AP4_Q6	0	79	102	1410	3108	0.45	0
AP4_Q6_01	1.138e-07	93	102	2200	3108	0.71	1.08338e-05
AREB6_01	0.000101253	101	102	2840	3108	0.91	0.0068852
AREB6_02	0.0341887	77	102	2104	3108	0.68	0.542461
AREB6_03	0.230767	71	102	2071	3108	0.67	0.939799
ARNT_01	0.902692	73	102	2408	3108	0.77	0.999998
ARNT_02	0.768909	84	102	2653	3108	0.85	0.999998
AR_01	0.795089	78	102	2492	3108	0.8	0.999998
AR_02	0.959167	70	102	2380	3108	0.77	0.999998
AR_03	0.964555	67	102	2305	3108	0.74	0.999998
AR_Q2	0.935788	63	102	2153	3108	0.69	0.999998
ATATA_B	0.800075	3	102	166	3108	0.05	0.999998
ATF1_Q6	0.221627	65	102	1880	3108	0.6	0.939799
ATF4_Q2	0.0408905	100	102	2959	3108	0.95	0.565258
ATF6_01	0.00235675	101	102	2929	3108	0.94	0.0801294
ATF_01	0.0659355	92	102	2661	3108	0.86	0.727935
ATF_B	0.252692	46	102	1316	3108	0.42	0.962251
BACH1_01	0.353982	12	102	348	3108	0.11	0.999998
BACH2_01	0.375318	9	102	266	3108	0.09	0.999998
BARBIE_01	0.267699	39	102	1113	3108	0.36	0.968642
BLIMP1_Q6	0.828532	2	102	136	3108	0.04	0.999998
BRCA_01	0.234345	100	102	3024	3108	0.97	0.945324
BRN2_01	0.93488	63	102	2152	3108	0.69	0.999998
CAAT_01	0.510145	59	102	1816	3108	0.58	0.999998
CACBINDINGPROTEIN_Q6	0.538068	71	102	2190	3108	0.7	0.999998
CACCCBINDINGFACTOR_Q6	0.203253	16	102	417	3108	0.13	0.937671
CART1_01	0.999436	78	102	2746	3108	0.88	0.999998
CBF_01	0.977998	71	102	2441	3108	0.79	0.999998
CBF_02	0.140896	56	102	1556	3108	0.5	0.91098
CDC5_01	0.898748	19	102	761	3108	0.24	0.999998
CDPCR1_01	0.740448	51	102	1668	3108	0.54	0.999998
CDPCR3HD_01	0.501792	87	102	2663	3108	0.86	0.999998
CDP_01	0.948339	94	102	2984	3108	0.96	0.999998
CDP_02	0.700585	76	102	2397	3108	0.77	0.999998
CDXA_02	0.38441	98	102	2979	3108	0.96	0.999998
CEBPA_01	0.98046	80	102	2682	3108	0.86	0.999998
CEBPB_01	0.869715	94	102	2955	3108	0.95	0.999998
CEBPB_02	0.78073	81	102	2572	3108	0.83	0.999998
CEBPDELTA_Q6	0.623484	14	102	480	3108	0.15	0.999998
CEBPGAMMA_Q6	0.489647	98	102	2995	3108	0.96	0.999998
CEBP_C	0.510017	99	102	3028	3108	0.97	0.999998
CEBP_Q2	0.441962	98	102	2988	3108	0.96	0.999998
CEBP_Q2_01	0.946006	97	102	3046	3108	0.98	0.999998
CEBP_Q3	0.9125	100	102	3093	3108	1	0.999998
CETS168_Q6	0.705095	100	102	3075	3108	0.99	0.999998
CETS1P54_01	0.93146	50	102	1766	3108	0.57	0.999998
CETS1P54_02	0.553961	98	102	3004	3108	0.97	0.999998
CETS1P54_03	0.971205	100	102	3100	3108	1	0.999998
CHCH_01	0.0280588	101	102	3001	3108	0.97	0.494666
CHX10_01	0.395305	2	102	69	3108	0.02	0.999998
CIZ_01	0.605696	22	102	723	3108	0.23	0.999998
CLOCKBMAL_Q6	0.00805892	7	102	87	3108	0.03	0.224303
CLOX_01	0.748901	74	102	2357	3108	0.76	0.999998
CMYB_01	0.240192	100	102	3025	3108	0.97	0.950947
CMYC_01	0.248811	20	102	547	3108	0.18	0.962251
CMYC_02	0.14253	21	102	531	3108	0.17	0.91098
COMP1_01	0.200502	17	102	444	3108	0.14	0.937671
COREBINDINGFACTOR_Q6	0.117994	46	102	1238	3108	0.4	0.859865
COUPTF_Q6	0.0509277	93	102	2683	3108	0.86	0.621579
COUP_01	0.652295	78	102	2439	3108	0.78	0.999998
COUP_DR1_Q6	0.476565	68	102	2077	3108	0.67	0.999998
CREBATF_Q6	0.143818	64	102	1804	3108	0.58	0.91098
CREBP1CJUN_01	0.0680835	83	102	2351	3108	0.76	0.727935
CREBP1_01	0.177728	100	102	3013	3108	0.97	0.937671
CREBP1_Q2	0.678154	70	102	2211	3108	0.71	0.999998
CREB_01	0.381061	89	102	2692	3108	0.87	0.999998
CREB_02	0.498554	52	102	1599	3108	0.51	0.999998
CREB_Q2	0.603477	76	102	2363	3108	0.76	0.999998
CREB_Q2_01	0.460564	61	102	1858	3108	0.6	0.999998
CREB_Q3	0.352237	58	102	1724	3108	0.55	0.999998
CREB_Q4	0.012649	82	102	2212	3108	0.71	0.316891
CREB_Q4_01	0.77835	53	102	1747	3108	0.56	0.999998
CREL_01	0.909257	28	102	1062	3108	0.34	0.999998
CRX_Q4	0.487093	78	102	2385	3108	0.77	0.999998
DBP_Q6	0.863731	76	102	2468	3108	0.79	0.999998
DEAF1_01	0.982049	19	102	876	3108	0.28	0.999998
DEAF1_02	0.91647	8	102	397	3108	0.13	0.999998
DEC_Q1	0.399727	44	102	1318	3108	0.42	0.999998
DELTAEF1_01	0.804661	54	102	1791	3108	0.58	0.999998
DMRT1_01	0.855976	16	102	634	3108	0.2	0.999998
DMRT2_01	0.576311	5	102	186	3108	0.06	0.999998
DMRT3_01	0.186978	5	102	117	3108	0.04	0.937671
DMRT4_01	0.954134	22	102	918	3108	0.3	0.999998
DMRT5_01	0.9904	8	102	508	3108	0.16	0.999998
DMRT7_01	0.869038	10	102	439	3108	0.14	0.999998
DR1_Q3	0.400006	39	102	1167	3108	0.38	0.999998
DR4_Q2	0.173014	101	102	3055	3108	0.98	0.935848
E12_Q6	0.00441657	33	102	674	3108	0.22	0.131393
E2A_Q2	1.13491e-05	83	102	1945	3108	0.63	0.000900362
E2A_Q6	0.00193898	51	102	1134	3108	0.36	0.0709966
E2F1DP1RB_01	0.951844	15	102	678	3108	0.22	0.999998
E2F1DP1_01	0.993734	57	102	2118	3108	0.68	0.999998
E2F1DP2_01	0.987755	43	102	1671	3108	0.54	0.999998
E2F1_Q3	0.996638	35	102	1495	3108	0.48	0.999998
E2F1_Q3_01	0.999608	40	102	1749	3108	0.56	0.999998
E2F1_Q4	0.881633	32	102	1166	3108	0.38	0.999998
E2F1_Q4_01	0.990051	5	102	384	3108	0.12	0.999998
E2F1_Q6	0.998973	22	102	1126	3108	0.36	0.999998
E2F1_Q6_01	0.999998	21	102	1335	3108	0.43	0.999998
E2F4DP1_01	0.969557	18	102	810	3108	0.26	0.999998
E2F4DP2_01	0.98482	58	102	2100	3108	0.68	0.999998
E2F_01	0.889256	41	102	1452	3108	0.47	0.999998
E2F_02	0.94901	11	102	534	3108	0.17	0.999998
E2F_03	0.958961	17	102	757	3108	0.24	0.999998
E2F_Q2	0.799498	84	102	2664	3108	0.86	0.999998
E2F_Q3	0.99608	25	102	1163	3108	0.37	0.999998
E2F_Q3_01	0.958591	6	102	360	3108	0.12	0.999998
E2F_Q4	0.993807	40	102	1618	3108	0.52	0.999998
E2F_Q4_01	0.989274	3	102	293	3108	0.09	0.999998
E2F_Q6	0.986776	21	102	962	3108	0.31	0.999998
E2F_Q6_01	0.96063	21	102	895	3108	0.29	0.999998
E2_01	0.227509	6	102	151	3108	0.05	0.939799
E2_Q6	0.427591	8	102	248	3108	0.08	0.999998
E2_Q6_01	0.500306	1	102	51	3108	0.02	0.999998
E47_01	0.00258551	56	102	1294	3108	0.42	0.0820468
E47_02	0.0780852	71	102	1970	3108	0.63	0.808012
E4BP4_01	0.765655	1	102	84	3108	0.03	0.999998
E4F1_Q6	0.351281	6	102	175	3108	0.06	0.999998
EBF_Q6	0.0216005	44	102	1057	3108	0.34	0.446969
EBOX_Q6_01	0.156934	86	102	2514	3108	0.81	0.91098
EFC_Q6	0.979419	77	102	2603	3108	0.84	0.999998
EGR1_01	0.97618	38	102	1476	3108	0.47	0.999998
EGR2_01	0.893088	62	102	2085	3108	0.67	0.999998
EGR3_01	0.994718	45	102	1778	3108	0.57	0.999998
EGR_Q6	0.594784	77	102	2390	3108	0.77	0.999998
ELK1_01	0.881445	98	102	3051	3108	0.98	0.999998
ELK1_02	0.359701	101	102	3077	3108	0.99	0.999998
ER_Q6	0.165321	81	102	2355	3108	0.76	0.920793
ETF_Q6	0.863479	62	102	2064	3108	0.66	0.999998
ETS1_B	0.152947	84	102	2446	3108	0.79	0.91098
ETS2_B	0.197717	101	102	3059	3108	0.98	0.937671
ETS_Q4	0.712264	97	102	2999	3108	0.96	0.999998
ETS_Q6	0.552301	99	102	3033	3108	0.98	0.999998
EVI1_01	0.813135	21	102	774	3108	0.25	0.999998
EVI1_02	0.288032	2	102	57	3108	0.02	0.968642
EVI1_04	0.568102	15	102	495	3108	0.16	0.999998
EVI1_05	0.530676	2	102	85	3108	0.03	0.999998
EVI1_06	0.196748	4	102	94	3108	0.03	0.937671
FAC1_01	0.991683	90	102	2942	3108	0.95	0.999998
FOXD3_01	0.869502	75	102	2443	3108	0.79	0.999998
FOXJ2_01	0.561232	70	102	2168	3108	0.7	0.999998
FOXM1_01	0.530759	89	102	2731	3108	0.88	0.999998
FOXO1_01	0.929093	85	102	2753	3108	0.89	0.999998
FOXO1_02	0.911892	90	102	2871	3108	0.92	0.999998
FOXO3A_Q1	0.901306	76	102	2491	3108	0.8	0.999998
FOXO3_01	0.48522	90	102	2750	3108	0.88	0.999998
FOXO4_01	0.320533	17	102	484	3108	0.16	0.999998
FOXO4_02	0.117097	80	102	2293	3108	0.74	0.859865
FOXP3_Q4	0.521479	5	102	176	3108	0.06	0.999998
FOX_Q2	0.651765	40	102	1294	3108	0.42	0.999998
FREAC2_01	0.868403	65	102	2155	3108	0.69	0.999998
FREAC3_01	0.256178	72	102	2114	3108	0.68	0.967783
FREAC4_01	0.724626	91	102	2837	3108	0.91	0.999998
FREAC7_01	0.713359	90	102	2806	3108	0.9	0.999998
FXR_Q3	0.393318	36	102	1074	3108	0.35	0.999998
GABP_B	0.47433	97	102	2962	3108	0.95	0.999998
GATA1_01	0.848551	101	102	3103	3108	1	0.999998
GATA1_02	0.868988	90	102	2853	3108	0.92	0.999998
GATA1_04	0.721791	85	102	2666	3108	0.86	0.999998
GATA1_05	0.982052	77	102	2609	3108	0.84	0.999998
GATA1_06	0.891718	90	102	2862	3108	0.92	0.999998
GATA2_01	0.975181	95	102	3021	3108	0.97	0.999998
GATA2_02	0.964309	54	102	1932	3108	0.62	0.999998
GATA2_03	0.300289	78	102	2320	3108	0.75	0.979691
GATA3_01	0.851923	97	102	3023	3108	0.97	0.999998
GATA3_02	0.968563	64	102	2228	3108	0.72	0.999998
GATA3_03	0.803252	97	102	3014	3108	0.97	0.999998
GATA4_Q3	0.744877	96	102	2978	3108	0.96	0.999998
GATA6_01	0.971398	83	102	2742	3108	0.88	0.999998
GATA_C	0.6541	95	102	2934	3108	0.94	0.999998
GATA_Q6	0.770874	73	102	2337	3108	0.75	0.999998
GCM_Q2	0.400844	10	102	301	3108	0.1	0.999998
GCNF_01	0.544865	8	102	273	3108	0.09	0.999998
GC_01	0.529587	93	102	2851	3108	0.92	0.999998
GFI1B_01	0.523032	72	102	2215	3108	0.71	0.999998
GFI1_01	0.86073	53	102	1795	3108	0.58	0.999998
GFI1_Q6	0.741615	37	102	1241	3108	0.4	0.999998
GLI_Q2	0.308832	24	102	685	3108	0.22	0.980027
GRE_C	0.950298	99	102	3083	3108	0.99	0.999998
HEB_Q6	0.0377391	39	102	948	3108	0.31	0.565258
HEN1_01	0.741517	1	102	80	3108	0.03	0.999998
HEN1_02	0.128257	6	102	128	3108	0.04	0.859865
HES1_Q2	0.175554	63	102	1793	3108	0.58	0.937671
HFH1_01	0.678351	62	102	1972	3108	0.63	0.999998
HFH3_01	0.832079	75	102	2423	3108	0.78	0.999998
HFH4_01	0.2258	3	102	74	3108	0.02	0.939799
HFH8_01	0.976561	76	102	2571	3108	0.83	0.999998
HIC1_02	0.307892	83	102	2480	3108	0.8	0.980027
HIC1_03	0.850293	59	102	1967	3108	0.63	0.999998
HIF1_Q3	0.901879	17	102	697	3108	0.22	0.999998
HIF1_Q5	0.792782	19	102	700	3108	0.23	0.999998
HLF_01	0.518565	17	102	542	3108	0.17	0.999998
HMEF2_Q6	0.958591	6	102	360	3108	0.12	0.999998
HMGIY_Q3	0.809973	91	102	2860	3108	0.92	0.999998
HNF1_01	0.99227	27	102	1193	3108	0.38	0.999998
HNF1_C	0.859474	28	102	1024	3108	0.33	0.999998
HNF1_Q6	0.914974	18	102	741	3108	0.24	0.999998
HNF1_Q6_01	0.915938	36	102	1321	3108	0.43	0.999998
HNF3ALPHA_Q6	0.941727	87	102	2813	3108	0.91	0.999998
HNF3B_01	0.951621	69	102	2342	3108	0.75	0.999998
HNF3_Q6	0.967938	82	102	2712	3108	0.87	0.999998
HNF3_Q6_01	0.894155	66	102	2202	3108	0.71	0.999998
HNF4ALPHA_Q6	0.876918	89	102	2830	3108	0.91	0.999998
HNF4_01	0.280906	46	102	1329	3108	0.43	0.968642
HNF4_01_B	0.282712	51	102	1481	3108	0.48	0.968642
HNF4_DR1_Q3	0.477475	35	102	1075	3108	0.35	0.999998
HNF4_Q6_01	0.723092	30	102	1016	3108	0.33	0.999998
HNF6_Q6	0.995854	19	102	955	3108	0.31	0.999998
HOXA7_01	0.805257	23	102	834	3108	0.27	0.999998
HP1SITEFACTOR_Q6	0.548076	16	102	520	3108	0.17	0.999998
HSF1_01	0.496601	21	102	657	3108	0.21	0.999998
HSF1_Q6	0.722064	1	102	77	3108	0.02	0.999998
HSF2_01	0.202841	21	102	558	3108	0.18	0.937671
HSF_Q6	0.66638	14	102	493	3108	0.16	0.999998
HTF_01	0.726111	45	102	1479	3108	0.48	0.999998
ICSBP_Q6	0.332822	8	102	228	3108	0.07	0.999998
IK1_01	0.997276	27	102	1248	3108	0.4	0.999998
IPF1_Q4	0.534755	81	102	2491	3108	0.8	0.999998
IPF1_Q4_01	0.949306	60	102	2083	3108	0.67	0.999998
IRF1_01	0.264363	31	102	874	3108	0.28	0.968642
IRF1_Q6	0.519517	34	102	1060	3108	0.34	0.999998
IRF2_01	0.229555	15	102	398	3108	0.13	0.939799
IRF7_01	0.633983	49	102	1561	3108	0.5	0.999998
IRF_Q6	0.814798	7	102	312	3108	0.1	0.999998
IRF_Q6_01	0.416124	32	102	962	3108	0.31	0.999998
ISRE_01	0.413798	10	102	304	3108	0.1	0.999998
KAISO_01	0.231001	32	102	889	3108	0.29	0.939799
KROX_Q6	0.738399	59	102	1908	3108	0.61	0.999998
LBP1_Q6	0.000262224	96	102	2586	3108	0.83	0.0138687
LDSPOLYA_B	0.443723	64	102	1943	3108	0.63	0.999998
LEF1TCF1_Q4	0.361526	88	102	2655	3108	0.85	0.999998
LEF1_Q2_01	0.821434	43	102	1467	3108	0.47	0.999998
LFA1_Q6	0.598237	50	102	1577	3108	0.51	0.999998
LHX3_01	0.128257	6	102	128	3108	0.04	0.859865
LMO2COM_01	0.105351	53	102	1438	3108	0.46	0.859865
LMO2COM_02	0.828929	26	102	942	3108	0.3	0.999998
LPOLYA_B	0.211059	9	102	227	3108	0.07	0.939756
LRF_Q2	0.125875	80	102	2299	3108	0.74	0.859865
LRH1_Q5	0.634566	59	102	1864	3108	0.6	0.999998
LUN1_01	0.61166	17	102	570	3108	0.18	0.999998
LXR_Q3	0.222251	1	102	27	3108	0.01	0.939799
LYF1_01	0.311394	91	102	2736	3108	0.88	0.981613
MAF_Q6_01	0.04666	86	102	2428	3108	0.78	0.616949
MAX_01	0.10165	25	102	619	3108	0.2	0.859865
MAZR_01	0.666062	33	102	1085	3108	0.35	0.999998
MAZ_Q6	0.352294	51	102	1511	3108	0.49	0.999998
MEF2_01	0.926998	9	102	441	3108	0.14	0.999998
MEF2_02	0.500593	23	102	719	3108	0.23	0.999998
MEF2_03	0.460923	45	102	1372	3108	0.44	0.999998
MEF2_04	0.898369	82	102	2654	3108	0.85	0.999998
MEF2_Q6_01	0.1911	7	102	169	3108	0.05	0.937671
MEF3_B	0.424343	1	102	44	3108	0.01	0.999998
MEIS1AHOXA9_01	0.239352	82	102	2422	3108	0.78	0.950947
MEIS1BHOXA9_02	0.201415	20	102	529	3108	0.17	0.937671
MEIS1_01	0.0481002	64	102	1712	3108	0.55	0.618803
MIF1_01	0.0574974	3	102	44	3108	0.01	0.651637
MINI19_B	0.679197	85	102	2653	3108	0.85	0.999998
MINI20_B	0.424948	86	102	2611	3108	0.84	0.999998
MMEF2_Q6	0.419056	73	102	2209	3108	0.71	0.999998
MOVOB_01	0.424488	101	102	3082	3108	0.99	0.999998
MRF2_01	0.65986	77	102	2412	3108	0.78	0.999998
MTATA_B	0.400803	99	102	3014	3108	0.97	0.999998
MTF1_Q4	0.212275	7	102	174	3108	0.06	0.939756
MUSCLE_INI_B	0.549958	97	102	2974	3108	0.96	0.999998
MYB_Q3	0.552301	99	102	3033	3108	0.98	0.999998
MYB_Q6	0.794542	101	102	3101	3108	1	0.999998
MYCMAX_01	0.241732	22	102	602	3108	0.19	0.950947
MYCMAX_02	0.00848204	47	102	1091	3108	0.35	0.224303
MYCMAX_03	0.0234753	15	102	285	3108	0.09	0.446969
MYCMAX_B	0.699906	38	102	1253	3108	0.4	0.999998
MYC_Q2	0.124123	24	102	605	3108	0.19	0.859865
MYOD_01	0.0256229	37	102	868	3108	0.28	0.469097
MYOD_Q6	4.22e-08	91	102	2083	3108	0.67	5.0218e-06
MYOD_Q6_01	0.000231788	98	102	2680	3108	0.86	0.0137914
MYOGENIN_Q6	0	96	102	2102	3108	0.68	0
MZF1_01	0.204869	96	102	2872	3108	0.92	0.937671
MZF1_02	0.286791	94	102	2827	3108	0.91	0.968642
NANOG_01	0.835336	16	102	623	3108	0.2	0.999998
NERF_Q2	0.76569	100	102	3080	3108	0.99	0.999998
NF1_Q6	0.445278	96	102	2926	3108	0.94	0.999998
NF1_Q6_01	0.724042	94	102	2920	3108	0.94	0.999998
NFAT_Q4_01	0.991845	61	102	2217	3108	0.71	0.999998
NFAT_Q6	0.988795	61	102	2201	3108	0.71	0.999998
NFE2_01	0.642601	92	102	2846	3108	0.92	0.999998
NFKAPPAB50_01	0.104309	85	102	2449	3108	0.79	0.859865
NFKAPPAB65_01	0.99094	33	102	1378	3108	0.44	0.999998
NFKAPPAB_01	0.85248	20	102	763	3108	0.25	0.999998
NFKB_C	0.894649	48	102	1670	3108	0.54	0.999998
NFKB_Q6	0.972312	47	102	1741	3108	0.56	0.999998
NFKB_Q6_01	0.903278	11	102	494	3108	0.16	0.999998
NFMUE1_Q6	0.843107	2	102	140	3108	0.05	0.999998
NFY_01	0.126462	48	102	1304	3108	0.42	0.859865
NFY_C	0.942715	72	102	2415	3108	0.78	0.999998
NFY_Q6	0.127798	50	102	1365	3108	0.44	0.859865
NFY_Q6_01	0.364614	34	102	1003	3108	0.32	0.999998
NGFIC_01	0.947471	65	102	2224	3108	0.72	0.999998
NKX22_01	0.394668	7	102	212	3108	0.07	0.999998
NKX25_01	0.462131	97	102	2960	3108	0.95	0.999998
NKX25_Q5	0.94177	24	102	967	3108	0.31	0.999998
NKX3A_01	0.547871	12	102	397	3108	0.13	0.999998
NKX61_01	0.0937939	6	102	118	3108	0.04	0.837389
NKX62_Q2	0.955734	56	102	1976	3108	0.64	0.999998
NMYC_01	0.0960019	26	102	643	3108	0.21	0.837389
NRF1_Q6	0.976346	4	102	305	3108	0.1	0.999998
NRF2_01	0.751348	20	102	714	3108	0.23	0.999998
NRF2_Q4	0.286187	95	102	2860	3108	0.92	0.968642
NRSE_B	0.79622	4	102	201	3108	0.06	0.999998
OCT1_01	0.996411	27	102	1234	3108	0.4	0.999998
OCT1_02	0.526755	99	102	3030	3108	0.97	0.999998
OCT1_03	0.886298	94	102	2960	3108	0.95	0.999998
OCT1_04	0.933203	49	102	1738	3108	0.56	0.999998
OCT1_05	0.941661	26	102	1032	3108	0.33	0.999998
OCT1_06	0.439525	87	102	2646	3108	0.85	0.999998
OCT1_07	0.981188	24	102	1042	3108	0.34	0.999998
OCT1_B	0.989011	12	102	654	3108	0.21	0.999998
OCT1_Q5_01	0.954183	35	102	1337	3108	0.43	0.999998
OCT1_Q6	0.9886	62	102	2228	3108	0.72	0.999998
OCT4_01	0.580014	27	102	868	3108	0.28	0.999998
OCT_C	0.861593	33	102	1183	3108	0.38	0.999998
OCT_Q6	0.622114	68	102	2130	3108	0.69	0.999998
OLF1_01	0.779344	20	102	726	3108	0.23	0.999998
OSF2_Q6	0.0323579	88	102	2476	3108	0.8	0.531115
OTX_Q1	0.602371	51	102	1609	3108	0.52	0.999998
P53_01	0.208881	61	102	1750	3108	0.56	0.939756
P53_02	0.213222	50	102	1417	3108	0.46	0.939756
P53_DECAMER_Q2	0.625224	81	102	2519	3108	0.81	0.999998
PADS_C	0.127559	28	102	720	3108	0.23	0.859865
PAX3_01	0.680815	95	102	2939	3108	0.95	0.999998
PAX3_B	0.709654	98	102	3025	3108	0.97	0.999998
PAX4_04	0.804248	67	102	2177	3108	0.7	0.999998
PAX5_01	0.880458	44	102	1537	3108	0.49	0.999998
PAX6_01	0.0571442	101	102	3022	3108	0.97	0.651637
PAX6_Q2	0.646515	21	102	706	3108	0.23	0.999998
PAX9_B	0.620563	2	102	97	3108	0.03	0.999998
PAX_Q6	0.126162	97	102	2881	3108	0.93	0.859865
PBX1_01	0.892092	18	102	723	3108	0.23	0.999998
PBX1_02	0.928524	19	102	787	3108	0.25	0.999998
PBX1_03	0.794067	33	102	1143	3108	0.37	0.999998
PBX_Q3	0.857684	38	102	1336	3108	0.43	0.999998
PEA3_Q6	0.575657	100	102	3064	3108	0.99	0.999998
PEBP_Q6	0.198173	62	102	1775	3108	0.57	0.937671
PIT1_Q6	0.548988	25	102	796	3108	0.26	0.999998
PITX2_Q2	0.264958	34	102	963	3108	0.31	0.968642
PLZF_02	0.757806	92	102	2873	3108	0.92	0.999998
POU1F1_Q6	0.816689	12	102	482	3108	0.16	0.999998
POU3F2_02	0.999986	76	102	2782	3108	0.9	0.999998
POU6F1_01	0.0825994	2	102	31	3108	0.01	0.836539
PPARA_01	0.0908883	93	102	2716	3108	0.87	0.837389
PPARG_01	0.0323092	2	102	21	3108	0.01	0.531115
PPARG_03	0.270596	55	102	1597	3108	0.51	0.968642
PPAR_DR1_Q2	0.963787	32	102	1259	3108	0.41	0.999998
PR_01	0.300493	4	102	111	3108	0.04	0.979691
PR_02	0.1555	7	102	160	3108	0.05	0.91098
PTF1BETA_Q6	0.853082	4	102	219	3108	0.07	0.999998
RBPJK_01	0.994027	9	102	569	3108	0.18	0.999998
RBPJK_Q4	0.981899	23	102	1011	3108	0.33	0.999998
RFX1_01	0.963363	85	102	2782	3108	0.9	0.999998
RORA1_01	0.706647	14	102	506	3108	0.16	0.999998
RORA2_01	0.430369	31	102	937	3108	0.3	0.999998
RORA_Q4	0.330804	9	102	256	3108	0.08	0.999998
RP58_01	0.341784	2	102	63	3108	0.02	0.999998
RREB1_01	0.153881	8	102	185	3108	0.06	0.91098
RUSH1A_02	0.384349	101	102	3079	3108	0.99	0.999998
R_01	0.910627	1	102	121	3108	0.04	0.999998
S8_01	0.63311	36	102	1164	3108	0.37	0.999998
SF1_Q6	0.999225	18	102	998	3108	0.32	0.999998
SF1_Q6_01	0.997512	31	102	1383	3108	0.44	0.999998
SMAD3_Q6	0.0143581	69	102	1789	3108	0.58	0.341722
SMAD_Q6_01	0.119363	99	102	2956	3108	0.95	0.859865
SOX10_Q6	0.247322	79	102	2330	3108	0.75	0.962251
SOX9_B1	0.191736	46	102	1285	3108	0.41	0.937671
SOX_Q6	0.777648	93	102	2905	3108	0.93	0.999998
SP1_01	0.0955546	93	102	2719	3108	0.87	0.837389
SP1_Q2_01	0.453984	87	102	2650	3108	0.85	0.999998
SP1_Q4_01	0.340057	87	102	2617	3108	0.84	0.999998
SP1_Q6	0.326589	84	102	2518	3108	0.81	0.999998
SP1_Q6_01	0.421487	86	102	2610	3108	0.84	0.999998
SP3_Q3	0.187025	100	102	3015	3108	0.97	0.937671
SPZ1_01	0.288964	98	102	2962	3108	0.95	0.968642
SREBP1_01	0.621602	100	102	3068	3108	0.99	0.999998
SREBP1_02	0.0393944	101	102	3011	3108	0.97	0.565258
SREBP1_Q6	0.432349	87	102	2644	3108	0.85	0.999998
SREBP_Q3	0.288492	83	102	2473	3108	0.8	0.968642
SRF_01	0.0967572	11	102	241	3108	0.08	0.837389
SRF_C	0.225486	12	102	313	3108	0.1	0.939799
SRF_Q4	0.199278	6	102	145	3108	0.05	0.937671
SRF_Q5_01	0.878064	5	102	266	3108	0.09	0.999998
SRF_Q5_02	0.952352	11	102	538	3108	0.17	0.999998
SRF_Q6	0.835651	3	102	176	3108	0.06	0.999998
STAF_01	0.276461	23	102	644	3108	0.21	0.968642
STAF_02	0.970902	11	102	566	3108	0.18	0.999998
STAT1_01	0.561651	57	102	1775	3108	0.57	0.999998
STAT3_01	0.602975	70	102	2183	3108	0.7	0.999998
STAT5A_01	0.942596	17	102	735	3108	0.24	0.999998
STAT5A_02	0.9663	93	102	2973	3108	0.96	0.999998
STAT5B_01	0.836524	20	102	754	3108	0.24	0.999998
STAT_01	0.428491	77	102	2335	3108	0.75	0.999998
STAT_Q6	0.325635	101	102	3074	3108	0.99	0.999998
STRA13_01	0.357142	3	102	92	3108	0.03	0.999998
SZF11_01	0.530422	41	102	1277	3108	0.41	0.999998
T3R_01	0.168296	6	102	138	3108	0.04	0.920793
TAL1BETAITF2_01	0.305751	100	102	3035	3108	0.98	0.980027
TATA_01	0.76206	85	102	2679	3108	0.86	0.999998
TATA_C	0.630597	94	102	2901	3108	0.93	0.999998
TAXCREB_01	0.264187	74	102	2180	3108	0.7	0.968642
TAXCREB_02	0.0544906	79	102	2202	3108	0.71	0.648439
TBP_Q6	0.825212	92	102	2891	3108	0.93	0.999998
TBX5_01	0.574833	41	102	1294	3108	0.42	0.999998
TBX5_02	0.369196	72	102	2160	3108	0.69	0.999998
TCF11MAFG_01	0.152041	55	102	1533	3108	0.49	0.91098
TCF4_Q5	0.867841	36	102	1281	3108	0.41	0.999998
TEF1_Q6	0.0206631	58	102	1469	3108	0.47	0.446969
TEF_Q6	0.974888	19	102	856	3108	0.28	0.999998
TEL2_Q6	0.537112	97	102	2972	3108	0.96	0.999998
TFE_Q6	0.226365	56	102	1606	3108	0.52	0.939799
TFIIA_Q6	0.659129	48	102	1541	3108	0.5	0.999998
TFIII_Q6	0.739698	78	102	2470	3108	0.79	0.999998
TGIF_01	0.0415631	55	102	1425	3108	0.46	0.565258
UF1H3BETA_Q6	0.149256	5	102	109	3108	0.04	0.91098
USF2_Q6	0.127073	26	102	663	3108	0.21	0.859865
USF_01	0.414532	48	102	1445	3108	0.46	0.999998
USF_02	0.0401693	79	102	2181	3108	0.7	0.565258
USF_C	0.168135	78	102	2260	3108	0.73	0.920793
USF_Q6	0.73663	55	102	1787	3108	0.57	0.999998
USF_Q6_01	0.27466	59	102	1721	3108	0.55	0.968642
VBP_01	0.398068	4	102	126	3108	0.04	0.999998
VDR_Q3	0.583341	98	102	3008	3108	0.97	0.999998
VJUN_01	0.468509	1	102	48	3108	0.02	0.999998
VMAF_01	0.161834	101	102	3053	3108	0.98	0.917062
VMYB_02	0.929221	99	102	3079	3108	0.99	0.999998
WHN_B	0.685598	25	102	845	3108	0.27	0.999998
WT1_Q6	0.836266	85	102	2706	3108	0.87	0.999998
XBP1_01	0.296081	9	102	248	3108	0.08	0.979691
XFD1_01	0.435886	82	102	2491	3108	0.8	0.999998
XFD2_01	0.890243	28	102	1046	3108	0.34	0.999998
XFD3_01	0.882267	82	102	2645	3108	0.85	0.999998
XPF1_Q6	0.762286	36	102	1220	3108	0.39	0.999998
YY1_01	0.5446	94	102	2884	3108	0.93	0.999998
YY1_Q6	0.278673	99	102	2995	3108	0.96	0.968642
YY1_Q6_02	0.156516	101	102	3052	3108	0.98	0.91098
ZBRK1_01	0.342219	3	102	90	3108	0.03	0.999998
ZEC_01	0.000521946	1	102	1	3108	0	0.0222392
ZID_01	0.118833	23	102	574	3108	0.18	0.859865
ZNF219_01	0.46093	8	102	255	3108	0.08	0.999998
ZTA_Q2	0.269773	17	102	468	3108	0.15	0.968642

## Sheet: MDER_MyoD_FAST
TFname	p.val	number_hits_exp	number_of_promoters_in_experimental	number_hits_random	number_of_promoters_in_random	freq_random_to_print	BH_corrected_pval
ACAAT_B	0.885241	9	179	225	2940	0.08	1
AFP1_Q6	0.962968	5	179	178	2940	0.06	1
AHRARNT_01	0.000539133	97	179	1244	2940	0.42	0.00582167
AHRARNT_02	0.0182966	107	179	1537	2940	0.52	0.107134
AHRHIF_Q6	0.00535924	111	179	1553	2940	0.53	0.0367633
AHR_01	0.0132827	56	179	714	2940	0.24	0.0827613
AHR_Q5	0.00102432	24	179	210	2940	0.07	0.00957349
AIRE_02	0.976358	120	179	2174	2940	0.74	1
ALPHACP1_01	1	72	179	2029	2940	0.69	1
AMEF2_Q6	0.860382	44	179	838	2940	0.29	1
AML1_01	0.960318	109	179	1981	2940	0.67	1
AML_Q6	0.11338	122	179	1885	2940	0.64	0.440821
AP1FJ_Q2	0.162585	172	179	2785	2940	0.95	0.550401
AP1_01	0.665083	159	179	2646	2940	0.9	1
AP1_C	0.741971	149	179	2505	2940	0.85	1
AP1_Q2	0.147585	165	179	2650	2940	0.9	0.524215
AP1_Q2_01	0.891819	105	179	1864	2940	0.63	1
AP1_Q4	0.255473	162	179	2623	2940	0.89	0.681874
AP1_Q4_01	0.651038	112	179	1888	2940	0.64	1
AP1_Q6	0.0259493	139	179	2102	2940	0.71	0.144113
AP1_Q6_01	0	157	179	1888	2940	0.64	0
AP2ALPHA_01	2.16876e-05	173	179	2602	2940	0.89	0.000319399
AP2ALPHA_02	0.000448865	156	179	2284	2940	0.78	0.00507322
AP2ALPHA_03	0.00262558	178	179	2844	2940	0.97	0.0227737
AP2GAMMA_01	0.000364533	175	179	2712	2940	0.92	0.00432105
AP2_Q3	0.0101827	177	179	2833	2940	0.96	0.0663585
AP2_Q6	5.86116e-05	167	179	2471	2940	0.84	0.000769871
AP2_Q6_01	0.00342897	167	179	2568	2940	0.87	0.0273194
AP3_Q6	0.999869	121	179	2337	2940	0.79	1
AP4_01	5.3e-09	87	179	841	2940	0.29	1.51518e-07
AP4_Q5	0	130	179	1357	2940	0.46	0
AP4_Q6	1e-10	120	179	1278	2940	0.43	3.47143e-09
AP4_Q6_01	9.3e-09	154	179	2002	2940	0.68	2.37884e-07
AREB6_01	0.0285013	168	179	2649	2940	0.9	0.152216
AREB6_02	0.391934	126	179	2049	2940	0.7	0.902153
AREB6_03	0.0633092	124	179	1885	2940	0.64	0.282277
ARNT_01	0.052903	135	179	2065	2940	0.7	0.24962
ARNT_02	0.82006	146	179	2479	2940	0.84	1
AR_01	0.0260946	148	179	2264	2940	0.77	0.144113
AR_02	0.9984	124	179	2320	2940	0.79	1
AR_03	0.999738	115	179	2236	2940	0.76	1
AR_Q2	0.999673	108	179	2128	2940	0.72	1
ATATA_B	0.401702	12	179	194	2940	0.07	0.909036
ATF1_Q6	0.217808	111	179	1747	2940	0.59	0.633862
ATF3_Q6	6.87e-08	176	179	2597	2940	0.88	1.58991e-06
ATF4_Q2	0.000942128	173	179	2677	2940	0.91	0.00915749
ATF6_01	0.163299	171	179	2766	2940	0.94	0.550401
ATF_01	0.14217	155	179	2468	2940	0.84	0.51563
ATF_B	0.698502	77	179	1330	2940	0.45	1
BACH1_01	0.707	19	179	361	2940	0.12	1
BACH2_01	0.878965	11	179	261	2940	0.09	1
BARBIE_01	0.463198	60	179	985	2940	0.34	0.954167
BLIMP1_Q6	0.428003	6	179	102	2940	0.03	0.945498
BRCA_01	0.42764	175	179	2874	2940	0.98	0.945498
BRN2_01	0.999964	107	179	2166	2940	0.74	1
CAAT_01	0.88035	98	179	1745	2940	0.59	1
CAAT_C	0.0982043	2	179	18	2940	0.01	0.396619
CACBINDINGPROTEIN_Q6	0.000986301	131	179	1838	2940	0.63	0.00939887
CACCCBINDINGFACTOR_Q6	0.0050847	32	179	342	2940	0.12	0.0363407
CART1_01	0.999995	140	179	2639	2940	0.9	1
CBF_01	0.18355	135	179	2137	2940	0.73	0.579254
CBF_02	0.871262	81	179	1463	2940	0.5	1
CDC5_01	0.9145	44	179	867	2940	0.29	1
CDPCR1_01	0.993504	86	179	1692	2940	0.58	1
CDPCR3HD_01	0.376211	156	179	2545	2940	0.87	0.888847
CDPCR3_01	0.370007	177	179	2905	2940	0.99	0.888847
CDP_01	0.935673	167	179	2820	2940	0.96	1
CDP_02	0.966702	133	179	2357	2940	0.8	1
CDXA_02	0.988663	163	179	2801	2940	0.95	1
CEBPA_01	0.999609	141	179	2584	2940	0.88	1
CEBPB_01	0.994987	163	179	2813	2940	0.96	1
CEBPB_02	1	140	179	2918	2940	0.99	1
CEBPDELTA_Q6	0.999771	16	179	549	2940	0.19	1
CEBPGAMMA_Q6	0.932572	168	179	2832	2940	0.96	1
CEBP_C	0.91054	171	179	2865	2940	0.97	1
CEBP_Q2	0.446473	172	179	2825	2940	0.96	0.952161
CEBP_Q2_01	0.999886	167	179	2887	2940	0.98	1
CEBP_Q3	0.954173	176	179	2927	2940	1	1
CETS168_Q6	0.939891	175	179	2916	2940	0.99	1
CETS1P54_01	0.528422	92	179	1527	2940	0.52	1
CETS1P54_02	0.302041	174	179	2844	2940	0.97	0.764541
CETS1P54_03	0.962363	176	179	2928	2940	1	1
CHCH_01	9.769e-07	174	179	2575	2940	0.88	1.89909e-05
CHX10_01	0.672111	3	179	75	2940	0.03	1
CIZ_01	0.944827	39	179	803	2940	0.27	1
CLOCKBMAL_Q6	0.425988	5	179	86	2940	0.03	0.945498
CLOX_01	0.952816	131	179	2313	2940	0.79	1
CMAF_01	0.159468	178	179	2910	2940	0.99	0.550401
CMYB_01	0.601168	174	179	2872	2940	0.98	1
COMP1_01	0.376258	28	179	445	2940	0.15	0.888847
COREBINDINGFACTOR_Q6	0.999181	57	179	1283	2940	0.44	1
COUPTF_Q6	0.248366	156	179	2517	2940	0.86	0.672437
COUP_01	0.857738	134	179	2306	2940	0.78	1
COUP_DR1_Q6	0	119	179	1143	2940	0.39	0
CREBATF_Q6	0.447034	98	179	1603	2940	0.55	0.952161
CREBP1CJUN_01	0.36261	140	179	2274	2940	0.77	0.881142
CREBP1_01	0.317847	175	179	2864	2940	0.97	0.7882
CREBP1_Q2	0.638086	123	179	2063	2940	0.7	1
CREB_01	0.269929	155	179	2505	2940	0.85	0.705299
CREB_02	0.243281	87	179	1361	2940	0.46	0.672437
CREB_Q2	0.839654	128	179	2205	2940	0.75	1
CREB_Q2_01	0.264527	103	179	1631	2940	0.55	0.69809
CREB_Q3	0.402146	92	179	1492	2940	0.51	0.909036
CREB_Q4	0.210949	132	179	2096	2940	0.71	0.617598
CREB_Q4_01	0.523371	93	179	1542	2940	0.52	1
CREL_01	0.941291	47	179	939	2940	0.32	1
CRX_Q4	0.685231	124	179	2092	2940	0.71	1
DBP_Q6	0.987904	135	179	2421	2940	0.82	1
DEAF1_01	0.0348822	50	179	660	2940	0.22	0.178842
DEAF1_02	0.815212	15	179	316	2940	0.11	1
DEC_Q1	0.221934	79	179	1223	2940	0.42	0.638381
DELTAEF1_01	0.793674	96	179	1674	2940	0.57	1
DR1_Q3	1	63	179	1769	2940	0.6	1
DR4_Q2	0.609773	175	179	2888	2940	0.98	1
DTYPEPA_B	0.321891	1	179	19	2940	0.01	0.794107
E12_Q6	0.0156566	46	179	571	2940	0.19	0.0944969
E2A_Q2	1.16183e-05	137	179	1822	2940	0.62	0.000188216
E2A_Q6	1	78	179	2181	2940	0.74	1
E2F1DP1RB_01	0.201307	37	179	545	2940	0.19	0.596947
E2F1DP1_01	0	116	179	535	2940	0.18	0
E2F1DP2_01	0.00411014	93	179	1247	2940	0.42	0.0302655
E2F1_Q3	0.0601327	83	179	1203	2940	0.41	0.273126
E2F1_Q3_01	0.00339048	98	179	1321	2940	0.45	0.0273194
E2F1_Q4	0.00248445	72	179	900	2940	0.31	0.0219535
E2F1_Q4_01	0.386345	19	179	303	2940	0.1	0.902153
E2F1_Q6	1.1423e-06	60	179	556	2940	0.19	2.13522e-05
E2F1_Q6_01	0.0349589	64	179	875	2940	0.3	0.178842
E2F4DP1_01	0.160729	44	179	641	2940	0.22	0.550401
E2F4DP2_01	0	121	179	795	2940	0.27	0
E2F_01	0.976906	72	179	1409	2940	0.48	1
E2F_02	0.122686	32	179	442	2940	0.15	0.462212
E2F_03	0.175695	42	179	615	2940	0.21	0.565482
E2F_Q2	1.33539e-05	151	179	2094	2940	0.71	0.000209355
E2F_Q3	0.317875	61	179	962	2940	0.33	0.7882
E2F_Q3_01	0.274944	19	179	283	2940	0.1	0.714561
E2F_Q4	0	86	179	505	2940	0.17	0
E2F_Q4_01	0.164214	17	179	230	2940	0.08	0.550401
E2F_Q6	0.17293	54	179	803	2940	0.27	0.560293
E2F_Q6_01	0	53	179	294	2940	0.1	0
E2_01	0.562738	6	179	116	2940	0.04	1
E2_Q6	0.707724	9	179	187	2940	0.06	1
E2_Q6_01	0.391812	2	179	37	2940	0.01	0.902153
E47_01	0.000551022	90	179	1133	2940	0.39	0.00582167
E47_02	0.00519881	126	179	1808	2940	0.61	0.0366177
E4BP4_01	0.969254	3	179	137	2940	0.05	1
E4F1_Q6	0.46334	9	179	154	2940	0.05	0.954167
EBF_Q6	0.0102405	70	179	918	2940	0.31	0.0663585
EBOX_Q6_01	0.0112001	148	179	2231	2940	0.76	0.0716215
EFC_Q6	0.967453	141	179	2476	2940	0.84	1
EGR1_01	0.170037	75	179	1138	2940	0.39	0.558365
EGR2_01	1	121	179	2502	2940	0.85	1
EGR3_01	0.141342	88	179	1336	2940	0.45	0.51563
EGR_Q6	0.00357918	135	179	1953	2940	0.66	0.0280561
ELK1_01	0.448397	173	179	2842	2940	0.97	0.952161
ELK1_02	0.228551	177	179	2894	2940	0.98	0.649942
ER_Q6	0.487491	137	179	2254	2940	0.77	0.995464
ETF_Q6	1.59603e-05	121	179	1545	2940	0.53	0.000242397
ETS1_B	0.529129	138	179	2280	2940	0.78	1
ETS2_B	0.285907	177	179	2899	2940	0.99	0.730469
ETS_Q4	0.77436	169	179	2816	2940	0.96	1
ETS_Q6	0.458448	173	179	2843	2940	0.97	0.952161
EVI1_01	0.973309	38	179	819	2940	0.28	1
EVI1_02	0.808993	2	179	71	2940	0.02	1
EVI1_03	0.834855	1	179	53	2940	0.02	1
EVI1_04	0.992342	21	179	552	2940	0.19	1
EVI1_05	0.85577	3	179	99	2940	0.03	1
EVI1_06	0.987513	3	179	157	2940	0.05	1
FAC1_01	0.88464	165	179	2779	2940	0.95	1
FOXD3_01	0.766388	140	179	2370	2940	0.81	1
FOXJ2_01	0.826378	122	179	2105	2940	0.72	1
FOXM1_01	0.858964	156	179	2642	2940	0.9	1
FOXO1_01	0.997907	147	179	2630	2940	0.89	1
FOXO1_02	0.804181	162	179	2718	2940	0.92	1
FOXO3A_Q1	0.815067	141	179	2400	2940	0.82	1
FOXO3_01	0.683729	157	179	2618	2940	0.89	1
FOXO4_01	0.594208	29	179	506	2940	0.17	1
FOXO4_02	0.852227	131	179	2257	2940	0.77	1
FOXP3_Q4	0.991409	4	179	190	2940	0.06	1
FOX_Q2	0.550021	82	179	1369	2940	0.47	1
FREAC2_01	0.987575	118	179	2168	2940	0.74	1
FREAC3_01	0.963794	117	179	2110	2940	0.72	1
FREAC4_01	0.847227	160	179	2698	2940	0.92	1
FREAC7_01	0.544799	158	179	2609	2940	0.89	1
FXR_IR1_Q6	0.490069	1	179	27	2940	0.01	0.996542
FXR_Q3	0.98974	51	179	1088	2940	0.37	1
GABP_B	0.00214543	174	179	2720	2940	0.93	0.0196732
GATA1_02	0.729572	162	179	2704	2940	0.92	1
GATA1_04	0.969087	146	179	2550	2940	0.87	1
GATA1_05	0.999503	134	179	2487	2940	0.85	1
GATA1_06	0.984168	157	179	2719	2940	0.92	1
GATA2_01	0.977619	170	179	2873	2940	0.98	1
GATA2_02	0.999897	92	179	1916	2940	0.65	1
GATA2_03	0.93636	131	179	2300	2940	0.78	1
GATA3_01	1e-10	169	179	2281	2940	0.78	3.47143e-09
GATA3_02	0.999863	110	179	2179	2940	0.74	1
GATA3_03	0.946975	169	179	2849	2940	0.97	1
GATA4_Q3	0.905614	168	179	2825	2940	0.96	1
GATA6_01	0.999268	145	179	2624	2940	0.89	1
GATA_C	0.946945	162	179	2758	2940	0.94	1
GATA_Q6	0.979296	126	179	2270	2940	0.77	1
GCM_Q2	0.201089	18	179	253	2940	0.09	0.596947
GCNF_01	0.120501	19	179	248	2940	0.08	0.460201
GC_01	4.1692e-06	165	179	2368	2940	0.81	7.23654e-05
GFI1B_01	0.887679	127	179	2210	2940	0.75	1
GFI1_01	0.93601	100	179	1814	2940	0.62	1
GFI1_Q6	0.77296	73	179	1289	2940	0.44	1
GLI_Q2	0.0683403	41	179	552	2940	0.19	0.30194
GRE_C	0.897711	175	179	2911	2940	0.99	1
GR_01	0.693725	178	179	2934	2940	1	1
HEB_Q6	0.000304833	71	179	825	2940	0.28	0.00370372
HELIOSA_01	0.0040769	178	179	2851	2940	0.97	0.0302655
HEN1_01	0.0505144	8	179	78	2940	0.03	0.243301
HEN1_02	2.71155e-05	17	179	96	2940	0.03	0.000366059
HES1_Q2	0.023904	105	179	1516	2940	0.52	0.138302
HFH1_01	0.999981	110	179	2223	2940	0.76	1
HFH3_01	0.891542	138	179	2382	2940	0.81	1
HFH4_01	0.314884	4	179	61	2940	0.02	0.7882
HFH8_01	0.941048	142	179	2469	2940	0.84	1
HIC1_02	0.000735027	143	179	2047	2940	0.7	0.00744215
HIC1_03	0.0301765	108	179	1577	2940	0.54	0.159411
HIF1_Q3	0.539597	28	179	478	2940	0.16	1
HIF1_Q5	0.184933	37	179	540	2940	0.18	0.579855
HLF_01	0.978573	30	179	684	2940	0.23	1
HMEF2_Q6	0.937407	17	179	400	2940	0.14	1
HMGIY_Q3	0.999359	153	179	2725	2940	0.93	1
HMGIY_Q6	0.169583	178	179	2911	2940	0.99	0.558365
HNF1_01	0.999924	55	179	1319	2940	0.45	1
HNF1_C	0.993806	54	179	1160	2940	0.39	1
HNF1_Q6	0.999977	29	179	872	2940	0.3	1
HNF1_Q6_01	0.999788	64	179	1444	2940	0.49	1
HNF3ALPHA_Q6	0.784549	160	179	2684	2940	0.91	1
HNF3B_01	0.937417	132	179	2316	2940	0.79	1
HNF3_Q6	0.815431	153	179	2585	2940	0.88	1
HNF3_Q6_01	0.956389	125	179	2225	2940	0.76	1
HNF4ALPHA_Q6	0.999782	149	179	2693	2940	0.92	1
HNF4_01	0.998364	87	179	1757	2940	0.6	1
HNF4_01_B	1	90	179	2096	2940	0.71	1
HNF4_DR1_Q3	1	55	179	2064	2940	0.7	1
HNF4_Q6_01	0.874599	51	179	964	2940	0.33	1
HNF6_Q6	0.988685	51	179	1084	2940	0.37	1
HOXA7_01	0.98604	39	179	864	2940	0.29	1
HP1SITEFACTOR_Q6	0.942179	25	179	551	2940	0.19	1
HSF1_01	0.65304	41	179	720	2940	0.24	1
HSF1_Q6	0.785127	2	179	68	2940	0.02	1
HSF2_01	0.171649	41	179	598	2940	0.2	0.559876
HSF_Q6	0.595752	27	179	473	2940	0.16	1
HTF_01	0.502669	77	179	1274	2940	0.43	1
ICSBP_Q6	0.335358	16	179	247	2940	0.08	0.819016
IK1_01	0.77625	64	179	1141	2940	0.39	1
IPF1_Q4	1	131	179	2655	2940	0.9	1
IPF1_Q4_01	0.902109	104	179	1854	2940	0.63	1
IRF1_01	0.99766	52	179	1161	2940	0.39	1
IRF1_Q6	0.835623	58	179	1064	2940	0.36	1
IRF2_01	1	26	179	1059	2940	0.36	1
IRF7_01	0.999867	73	179	1607	2940	0.55	1
IRF_Q6	0.579292	20	179	353	2940	0.12	1
IRF_Q6_01	0.544206	62	179	1039	2940	0.35	1
ISRE_01	0.450642	19	179	314	2940	0.11	0.952161
KAISO_01	0.503078	49	179	815	2940	0.28	1
KROX_Q6	0.194004	98	179	1523	2940	0.52	0.596947
LBP1_Q6	2e-09	166	179	2248	2940	0.76	6.48e-08
LDSPOLYA_B	0.965663	108	179	1972	2940	0.67	1
LEF1TCF1_Q4	0.742613	152	179	2552	2940	0.87	1
LEF1_Q2	0.149953	178	179	2909	2940	0.99	0.528094
LEF1_Q2_01	0.560811	87	179	1454	2940	0.49	1
LFA1_Q6	0.287077	88	179	1392	2940	0.47	0.730469
LHX3_01	0.879514	8	179	204	2940	0.07	1
LMO2COM_01	0.000797561	96	179	1240	2940	0.42	0.0079105
LMO2COM_02	0.927485	44	179	876	2940	0.3	1
LPOLYA_B	0.989856	8	179	278	2940	0.09	1
LRF_Q2	0.00267099	133	179	1907	2940	0.65	0.0227737
LUN1_01	0.622945	26	179	462	2940	0.16	1
LXR_DR4_Q3	0.0863234	2	179	17	2940	0.01	0.361665
LXR_Q3	0.0840792	3	179	27	2940	0.01	0.355326
LYF1_01	0.0879777	161	179	2554	2940	0.87	0.365446
MAF_Q6	0.431103	3	179	55	2940	0.02	0.948037
MAF_Q6_01	0	148	179	432	2940	0.15	0
MAX_01	0.246437	36	179	542	2940	0.18	0.672437
MAZR_01	0.156826	59	179	876	2940	0.3	0.548328
MAZ_Q6	0.00246885	94	179	1245	2940	0.42	0.0219535
MEF2_01	0.890594	25	179	521	2940	0.18	1
MEF2_02	0.738047	43	179	777	2940	0.26	1
MEF2_03	0.988639	75	179	1490	2940	0.51	1
MEF2_04	0.848312	152	179	2579	2940	0.88	1
MEF2_Q6_01	0.129177	16	179	207	2940	0.07	0.475606
MEF3_B	0.424267	2	179	39	2940	0.01	0.945498
MEIS1AHOXA9_01	0.843055	135	179	2316	2940	0.79	1
MEIS1BHOXA9_02	0.840148	29	179	571	2940	0.19	1
MEIS1_01	0.537659	101	179	1677	2940	0.57	1
MIF1_01	0.0840511	4	179	38	2940	0.01	0.355326
MINI19_B	0.380457	144	179	2345	2940	0.8	0.893248
MINI20_B	0.453492	141	179	2312	2940	0.79	0.952161
MMEF2_Q6	0.833082	130	179	2234	2940	0.76	1
MOVOB_01	0.232104	176	179	2874	2940	0.98	0.652039
MRF2_01	0.989606	130	179	2353	2940	0.8	1
MTATA_B	0.16703	175	179	2845	2940	0.97	0.556004
MTF1_Q4	1	10	179	908	2940	0.31	1
MUSCLE_INI_B	0.006914	169	179	2630	2940	0.89	0.0466695
MYB_Q3	0.855421	173	179	2882	2940	0.98	1
MYB_Q5_01	0.245159	178	179	2917	2940	0.99	0.672437
MYCMAX_01	0.0987467	38	179	523	2940	0.18	0.396619
MYCMAX_02	0.201439	72	179	1102	2940	0.37	0.596947
MYCMAX_03	0.182707	18	179	249	2940	0.08	0.579254
MYCMAX_B	0.0793534	71	179	1026	2940	0.35	0.342025
MYC_Q2	0.104704	39	179	541	2940	0.18	0.413707
MYOD_01	0.0492849	57	179	782	2940	0.27	0.241944
MYOD_Q6	0.000284744	143	179	2019	2940	0.69	0.00354835
MYOD_Q6_01	0.000385548	165	179	2469	2940	0.84	0.00446134
MYOGENIN_Q6	2.19e-08	151	179	1956	2940	0.67	5.3217e-07
MZF1_01	0.016676	168	179	2633	2940	0.9	0.0988355
MZF1_02	0.256755	159	179	2571	2940	0.87	0.681874
NANOG_01	0.969989	26	179	597	2940	0.2	1
NERF_Q2	0.999992	175	179	2938	2940	1	1
NF1_Q6	0.455602	166	179	2726	2940	0.93	0.952161
NF1_Q6_01	0	165	179	1113	2940	0.38	0
NFAT_Q4_01	0.993646	115	179	2146	2940	0.73	1
NFAT_Q6	0.997527	114	179	2161	2940	0.74	1
NFE2_01	0	160	179	698	2940	0.24	0
NFKAPPAB50_01	7.5507e-06	153	179	2121	2940	0.72	0.000126539
NFKAPPAB65_01	0.986099	61	179	1247	2940	0.42	1
NFKAPPAB_01	1	36	179	1195	2940	0.41	1
NFKB_C	0.436324	93	179	1518	2940	0.52	0.952161
NFKB_Q6	0	105	179	1019	2940	0.35	0
NFKB_Q6_01	0.960938	16	179	399	2940	0.14	1
NFMUE1_Q6	0.178488	8	179	103	2940	0.04	0.570691
NFY_01	0.86294	84	179	1508	2940	0.51	1
NFY_C	0.998364	123	179	2305	2940	0.78	1
NFY_Q6	0.659772	86	179	1466	2940	0.5	1
NFY_Q6_01	0.455645	57	179	934	2940	0.32	0.952161
NGFIC_01	0.000637952	128	179	1771	2940	0.6	0.0065967
NKX22_01	0.513762	15	179	259	2940	0.09	1
NKX25_01	0.221988	172	179	2796	2940	0.95	0.638381
NKX25_Q5	0.246046	58	179	892	2940	0.3	0.672437
NKX3A_01	0.850911	27	179	540	2940	0.18	1
NKX61_01	0.39758	9	179	146	2940	0.05	0.907154
NKX62_Q2	0.999947	100	179	2054	2940	0.7	1
NMYC_01	0.0621031	42	179	563	2940	0.19	0.279464
NRF1_Q6	0.0280847	15	179	155	2940	0.05	0.151658
NRF2_01	0.0273286	43	179	546	2940	0.19	0.149233
NRF2_Q4	7.3e-09	170	179	2375	2940	0.81	1.971e-07
NRSE_B	0.971098	9	179	270	2940	0.09	1
OCT1_01	0.999994	52	179	1334	2940	0.45	1
OCT1_02	0.774286	172	179	2859	2940	0.97	1
OCT1_03	0.996835	163	179	2819	2940	0.96	1
OCT1_04	0.999805	90	179	1868	2940	0.64	1
OCT1_05	0.0895556	51	179	718	2940	0.24	0.368848
OCT1_06	0.729199	152	179	2549	2940	0.87	1
OCT1_07	0.999992	45	179	1200	2940	0.41	1
OCT1_B	0.989255	31	179	729	2940	0.25	1
OCT1_Q5_01	0.999915	64	179	1470	2940	0.5	1
OCT1_Q6	0.998409	118	179	2233	2940	0.76	1
OCT4_01	0.999623	42	179	1042	2940	0.35	1
OCT_C	1	64	179	2255	2940	0.77	1
OCT_Q6	1	107	179	2379	2940	0.81	1
OLF1_01	0.282745	39	179	599	2940	0.2	0.730469
OSF2_Q6	0	137	179	1222	2940	0.42	0
OTX_Q1	0.999675	80	179	1695	2940	0.58	1
P53_01	0.00371609	112	179	1556	2940	0.53	0.028667
P53_02	0.201102	82	179	1264	2940	0.43	0.596947
P53_DECAMER_Q2	0.458002	143	179	2346	2940	0.8	0.952161
PADS_C	0.147773	47	179	683	2940	0.23	0.524215
PAX3_01	0.487412	167	179	2747	2940	0.93	0.995464
PAX3_B	0.197139	174	179	2830	2940	0.96	0.596947
PAX4_04	0.991736	115	179	2137	2940	0.73	1
PAX5_01	0.14692	89	179	1355	2940	0.46	0.524215
PAX6_01	0.232104	176	179	2874	2940	0.98	0.652039
PAX6_Q2	0.450393	39	179	639	2940	0.22	0.952161
PAX9_B	0.87827	2	179	82	2940	0.03	1
PBX1_01	0.98358	41	179	893	2940	0.3	1
PBX1_02	0.998824	36	179	897	2940	0.31	1
PBX1_03	0.995657	56	179	1208	2940	0.41	1
PBX_Q3	0.999999	51	179	1360	2940	0.46	1
PEA3_Q6	0.0755454	177	179	2871	2940	0.98	0.330766
PEBP_Q6	0.960072	93	179	1726	2940	0.59	1
PIT1_Q6	0.997989	42	179	989	2940	0.34	1
PITX2_Q2	0.980807	47	179	992	2940	0.34	1
PLZF_02	0.988634	160	179	2764	2940	0.94	1
POU1F1_Q6	0.984583	28	179	660	2940	0.22	1
POU3F2_02	0.999562	140	179	2569	2940	0.87	1
POU6F1_01	0.781648	1	179	47	2940	0.02	1
PPARA_01	0.111307	163	179	2601	2940	0.88	0.436253
PPARA_02	0.00462216	178	179	2853	2940	0.97	0.0335279
PPARG_01	0.123783	2	179	20	2940	0.01	0.462758
PPARG_03	0.128908	99	179	1510	2940	0.51	0.475606
PPAR_DR1_Q2	0.238785	75	179	1164	2940	0.4	0.66695
PR_01	0.628129	5	179	106	2940	0.04	1
PR_02	0.256079	10	179	143	2940	0.05	0.681874
PTF1BETA_Q6	0.00404595	19	179	171	2940	0.06	0.0302655
PU1_Q6	0.693725	178	179	2934	2940	1	1
RBPJK_01	0.991729	20	179	530	2940	0.18	1
RBPJK_Q4	0.00294743	46	179	522	2940	0.18	0.0242789
RFX1_01	0.618762	157	179	2606	2940	0.89	1
RFX1_02	0.452371	178	179	2927	2940	1	0.952161
RORA1_01	0.670938	30	179	540	2940	0.18	1
RORA2_01	0.4993	59	179	978	2940	0.33	1
RORA_Q4	0.117099	19	179	247	2940	0.08	0.451666
RP58_01	0.393532	5	179	83	2940	0.03	0.902153
RREB1_01	0.249051	10	179	142	2940	0.05	0.672437
RSRFC4_01	0.161298	5	179	60	2940	0.02	0.550401
RSRFC4_Q2	0.0524623	4	179	33	2940	0.01	0.24962
RUSH1A_02	0.41874	177	179	2908	2940	0.99	0.942164
R_01	0.739209	4	179	101	2940	0.03	1
S8_01	0.945776	70	179	1333	2940	0.45	1
SF1_Q6	0.991108	55	179	1163	2940	0.4	1
SF1_Q6_01	1	79	179	2176	2940	0.74	1
SMAD3_Q6	0.0548601	110	179	1641	2940	0.56	0.256366
SMAD4_Q6	0.0362135	178	179	2886	2940	0.98	0.183331
SMAD_Q6_01	0.025315	174	179	2775	2940	0.94	0.143059
SOX10_Q6	0.744337	132	179	2237	2940	0.76	1
SOX9_B1	1	85	179	2009	2940	0.68	1
SOX_Q6	0.929482	161	179	2737	2940	0.93	1
SP1_01	3.3759e-06	157	179	2186	2940	0.74	6.07662e-05
SP1_Q2_01	1.339e-07	158	179	2140	2940	0.73	2.95797e-06
SP1_Q4_01	8.543e-07	155	179	2114	2940	0.72	1.72996e-05
SP1_Q6	7.706e-07	148	179	1969	2940	0.67	1.62831e-05
SP1_Q6_01	2.70041e-05	155	179	2192	2940	0.75	0.000366059
SP3_Q3	0.197139	174	179	2830	2940	0.96	0.596947
SPZ1_01	0.000505136	173	179	2664	2940	0.91	0.00557945
SREBP1_01	0.740115	176	179	2911	2940	0.99	1
SREBP1_02	0.0370129	171	179	2719	2940	0.92	0.185446
SREBP1_Q6	0.0246871	149	179	2280	2940	0.78	0.141152
SREBP_Q3	0.739481	138	179	2331	2940	0.79	1
SRF_01	0.996075	13	179	411	2940	0.14	1
SRF_C	0.204944	20	179	284	2940	0.1	0.603653
SRF_Q4	0.285132	9	179	132	2940	0.04	0.730469
SRF_Q5_01	0.519999	9	179	161	2940	0.05	1
SRF_Q5_02	0.991545	18	179	490	2940	0.17	1
SRF_Q6	0.780538	7	179	163	2940	0.06	1
STAF_01	0.880838	30	179	605	2940	0.21	1
STAF_02	0.537153	27	179	461	2940	0.16	1
STAT1_01	0.0157495	103	179	1464	2940	0.5	0.0944969
STAT3_01	0.0505625	123	179	1856	2940	0.63	0.243301
STAT5A_01	0.930285	35	179	721	2940	0.25	1
STAT5A_02	0.862579	168	179	2816	2940	0.96	1
STAT5B_01	0.456099	38	179	624	2940	0.21	0.952161
STAT_01	0.00725766	135	179	1979	2940	0.67	0.0483181
STAT_Q6	5.2e-09	177	179	2596	2940	0.88	1.51518e-07
STRA13_01	0.0795242	7	179	73	2940	0.02	0.342025
SZF11_01	0.00537078	80	179	1050	2940	0.36	0.0367633
T3R_01	0.901626	5	179	151	2940	0.05	1
TAL1BETAE47_01	0.00279611	178	179	2845	2940	0.97	0.0234295
TATA_01	0.999918	137	179	2560	2940	0.87	1
TATA_C	0.953232	162	179	2761	2940	0.94	1
TAXCREB_01	0.0407624	123	179	1845	2940	0.63	0.202148
TAXCREB_02	0.0333225	128	179	1921	2940	0.65	0.174137
TBP_Q6	0.856803	163	179	2744	2940	0.93	1
TBX5_01	0.594065	72	179	1217	2940	0.41	1
TBX5_02	0.667371	118	179	1990	2940	0.68	1
TCF11MAFG_01	0.795488	85	179	1495	2940	0.51	1
TCF11_01	0.700417	177	179	2922	2940	0.99	1
TCF4_Q5	0.645363	75	179	1281	2940	0.44	1
TEF1_Q6	0.012614	100	179	1405	2940	0.48	0.0796154
TEF_Q6	0.999846	39	179	1013	2940	0.34	1
TEL2_Q6	0.373247	169	179	2765	2940	0.94	0.888847
TFE_Q6	0.92402	90	179	1643	2940	0.56	1
TFIIA_Q6	0.374848	89	179	1435	2940	0.49	0.888847
TFIII_Q6	0.326704	136	179	2198	2940	0.75	0.80191
TGIF_01	0.389501	91	179	1472	2940	0.5	0.902153
TITF1_Q3	0.885316	178	179	2938	2940	1	1
UF1H3BETA_Q6	0.192647	7	179	91	2940	0.03	0.596947
USF2_Q6	0.0577283	43	179	575	2940	0.2	0.2672
USF_01	0.785643	82	179	1442	2940	0.49	1
USF_02	0.228683	132	179	2102	2940	0.71	0.649942
USF_C	0.592168	131	179	2181	2940	0.74	1
USF_Q6	0.197882	99	179	1541	2940	0.52	0.596947
USF_Q6_01	0.309625	102	179	1629	2940	0.55	0.779678
VBP_01	0.920221	7	179	198	2940	0.07	1
VDR_Q3	2.41888e-05	176	179	2694	2940	0.92	0.000345758
VJUN_01	0.09297	3	179	28	2940	0.01	0.379693
VMAF_01	0.376754	174	179	2852	2940	0.97	0.888847
VMYB_01	0.737359	178	179	2935	2940	1	1
VMYB_02	0.977818	174	179	2914	2940	0.99	1
WHN_B	0.0144485	53	179	672	2940	0.23	0.0888856
WT1_Q6	9.49015e-05	155	179	2223	2940	0.76	0.00121374
XBP1_01	0.822769	10	179	227	2940	0.08	1
XFD1_01	0.755623	144	179	2430	2940	0.83	1
XFD2_01	0.984499	56	179	1157	2940	0.39	1
XFD3_01	0.974557	146	179	2556	2940	0.87	1
XPF1_Q6	0.104296	77	179	1138	2940	0.39	0.413707
YY1_01	0.936171	163	179	2767	2940	0.94	1
YY1_Q6	0.510009	173	179	2848	2940	0.97	1
YY1_Q6_02	0.059438	178	179	2894	2940	0.98	0.272518
ZBRK1_01	0.265734	5	179	71	2940	0.02	0.69809
ZID_01	0.602006	28	179	491	2940	0.17	1
ZNF219_01	0.59119	11	179	204	2940	0.07	1
ZTA_Q2	0.121205	35	179	487	2940	0.17	0.460201

## Sheet: MDER_MyoD_%GC
TFname	p.val	number_hits_exp	number_of_promoters_in_experimental	number_hits_random	number_of_promoters_in_random	freq_random_to_print	BH_corrected_pval
ACAAT_B	0.82643	9	179	220	3090	0.07	0.999969
AFP1_Q6	0.780206	5	179	132	3090	0.04	0.999969
AHRARNT_01	0.151156	97	179	1564	3090	0.51	0.936328
AHRARNT_02	0.429351	107	179	1835	3090	0.59	0.999969
AHRHIF_Q6	0.581479	111	179	1947	3090	0.63	0.999969
AHR_01	0.258965	56	179	908	3090	0.29	0.947924
AHR_Q5	0.032535	24	179	293	3090	0.09	0.646795
AIRE_02	0.675623	120	179	2128	3090	0.69	0.999969
ALPHACP1_01	0.965749	72	179	1461	3090	0.47	0.999969
AMEF2_Q6	0.197602	44	179	687	3090	0.22	0.947924
AML1_01	0.956074	109	179	2077	3090	0.67	0.999969
AML1_Q6	0.761137	143	179	2539	3090	0.82	0.999969
AML_Q6	0.590413	122	179	2138	3090	0.69	0.999969
AP1FJ_Q2	0.118075	172	179	2916	3090	0.94	0.936328
AP1_01	0.482775	159	179	2748	3090	0.89	0.999969
AP1_C	0.274025	149	179	2526	3090	0.82	0.947924
AP1_Q2	0.140581	165	179	2783	3090	0.9	0.936328
AP1_Q2_01	0.71868	105	179	1886	3090	0.61	0.999969
AP1_Q4	0.0145664	162	179	2635	3090	0.85	0.402193
AP1_Q4_01	0.379599	112	179	1907	3090	0.62	0.999969
AP1_Q6	0.0757303	139	179	2263	3090	0.73	0.850606
AP1_Q6_01	0.146698	157	179	2633	3090	0.85	0.936328
AP2ALPHA_01	0.103927	173	179	2933	3090	0.95	0.936328
AP2ALPHA_02	0.406134	156	179	2681	3090	0.87	0.999969
AP2ALPHA_03	0.262542	178	179	3067	3090	0.99	0.947924
AP2GAMMA_01	0.271985	175	179	3005	3090	0.97	0.947924
AP2_Q3	0.232007	177	179	3042	3090	0.98	0.947924
AP2_Q6	0.438208	167	179	2880	3090	0.93	0.999969
AP2_Q6_01	0.730798	167	179	2922	3090	0.95	0.999969
AP3_Q6	0.989075	121	179	2331	3090	0.75	0.999969
AP4_01	1.16852e-05	87	179	1037	3090	0.34	0.00116151
AP4_Q5	0	130	179	1509	3090	0.49	0
AP4_Q6	1.23e-08	120	179	1441	3090	0.47	3.05655e-06
AP4_Q6_01	2.1517e-06	154	179	2221	3090	0.72	0.000267349
AREB6_01	0.0724144	168	179	2816	3090	0.91	0.850606
AREB6_02	0.17404	126	179	2082	3090	0.67	0.947924
AREB6_03	0.254443	124	179	2077	3090	0.67	0.947924
ARNT_01	0.766568	135	179	2408	3090	0.78	0.999969
ARNT_02	0.904346	146	179	2637	3090	0.85	0.999969
AR_01	0.222079	148	179	2493	3090	0.81	0.947924
AR_02	0.980736	124	179	2357	3090	0.76	0.999969
AR_03	0.9972	115	179	2283	3090	0.74	0.999969
AR_Q2	0.988047	108	179	2119	3090	0.69	0.999969
ATATA_B	0.121244	12	179	156	3090	0.05	0.936328
ATF1_Q6	0.318443	111	179	1871	3090	0.61	0.985731
ATF3_Q6	0.392967	176	179	3036	3090	0.98	0.999969
ATF4_Q2	0.125627	173	179	2939	3090	0.95	0.936328
ATF6_01	0.154312	171	179	2905	3090	0.94	0.936328
ATF_01	0.404025	155	179	2663	3090	0.86	0.999969
ATF_B	0.336004	77	179	1290	3090	0.42	0.999969
BACH1_01	0.483995	19	179	336	3090	0.11	0.999969
BACH2_01	0.79838	11	179	252	3090	0.08	0.999969
BARBIE_01	0.654583	60	179	1089	3090	0.35	0.999969
BLIMP1_Q6	0.57213	6	179	123	3090	0.04	0.999969
BRCA_01	0.376727	175	179	3016	3090	0.98	0.999969
BRN2_01	0.98133	107	179	2084	3090	0.67	0.999969
CAAT_01	0.873064	98	179	1830	3090	0.59	0.999969
CAAT_C	0.123524	2	179	21	3090	0.01	0.936328
CACBINDINGPROTEIN_Q6	0.207708	131	179	2184	3090	0.71	0.947924
CACCCBINDINGFACTOR_Q6	0.116332	32	179	462	3090	0.15	0.936328
CART1_01	0.997254	140	179	2660	3090	0.86	0.999969
CBF_01	0.823823	135	179	2427	3090	0.79	0.999969
CBF_02	0.897147	81	179	1553	3090	0.5	0.999969
CDC5_01	0.429461	44	179	752	3090	0.24	0.999969
CDPCR1_01	0.907439	86	179	1646	3090	0.53	0.999969
CDPCR3HD_01	0.180686	156	179	2626	3090	0.85	0.947924
CDPCR3_01	0.263812	177	179	3045	3090	0.99	0.947924
CDP_01	0.837294	167	179	2940	3090	0.95	0.999969
CDP_02	0.659686	133	179	2344	3090	0.76	0.999969
CDXA_02	0.959163	163	179	2919	3090	0.94	0.999969
CEBPA_01	0.984405	141	179	2627	3090	0.85	0.999969
CEBPB_01	0.973134	163	179	2928	3090	0.95	0.999969
CEBPB_02	0.90462	140	179	2542	3090	0.82	0.999969
CEBPDELTA_Q6	0.993784	16	179	483	3090	0.16	0.999969
CEBPGAMMA_Q6	0.772177	168	179	2944	3090	0.95	0.999969
CEBP_C	0.750987	171	179	2987	3090	0.97	0.999969
CEBP_Q2	0.280534	172	179	2948	3090	0.95	0.947924
CEBP_Q2_01	0.998075	167	179	3013	3090	0.98	0.999969
CEBP_Q3	0.900846	176	179	3071	3090	0.99	0.999969
CETS168_Q6	0.808535	175	179	3051	3090	0.99	0.999969
CETS1P54_01	0.938067	92	179	1773	3090	0.57	0.999969
CETS1P54_02	0.219867	174	179	2978	3090	0.96	0.947924
CETS1P54_03	0.991874	176	179	3083	3090	1	0.999969
CHCH_01	0.0618311	174	179	2940	3090	0.95	0.80419
CHX10_01	0.590735	3	179	71	3090	0.02	0.999969
CIZ_01	0.539481	39	179	693	3090	0.22	0.999969
CLOCKBMAL_Q6	0.319321	5	179	80	3090	0.03	0.985731
CLOX_01	0.648065	131	179	2307	3090	0.75	0.999969
CMAF_01	0.196047	178	179	3062	3090	0.99	0.947924
CMYB_01	0.472785	174	179	3007	3090	0.97	0.999969
CMYC_01	0.271945	35	179	560	3090	0.18	0.947924
CMYC_02	0.144178	36	179	537	3090	0.17	0.936328
COMP1_01	0.238989	28	179	436	3090	0.14	0.947924
COREBINDINGFACTOR_Q6	0.981941	57	179	1227	3090	0.4	0.999969
COUPTF_Q6	0.339466	156	179	2667	3090	0.86	0.999969
COUP_01	0.711243	134	179	2375	3090	0.77	0.999969
COUP_DR1_Q6	0.445556	119	179	2047	3090	0.66	0.999969
CREBATF_Q6	0.69982	98	179	1760	3090	0.57	0.999969
CREBP1CJUN_01	0.156814	140	179	2325	3090	0.75	0.936328
CREBP1_01	0.100543	175	179	2976	3090	0.96	0.925372
CREBP1_Q2	0.661884	123	179	2175	3090	0.7	0.999969
CREB_01	0.380106	155	179	2658	3090	0.86	0.999969
CREB_02	0.672298	87	179	1562	3090	0.51	0.999969
CREB_Q2	0.852903	128	179	2323	3090	0.75	0.999969
CREB_Q2_01	0.623584	103	179	1822	3090	0.59	0.999969
CREB_Q3	0.783853	92	179	1687	3090	0.55	0.999969
CREB_Q4	0.156153	132	179	2181	3090	0.71	0.936328
CREB_Q4_01	0.788555	93	179	1706	3090	0.55	0.999969
CREL_01	0.985767	47	179	1056	3090	0.34	0.999969
CRX_Q4	0.942141	124	179	2309	3090	0.75	0.999969
DBP_Q6	0.840023	135	179	2433	3090	0.79	0.999969
DEAF1_01	0.605587	50	179	901	3090	0.29	0.999969
DEAF1_02	0.965735	15	179	404	3090	0.13	0.999969
DEC_Q1	0.351158	79	179	1329	3090	0.43	0.999969
DELTAEF1_01	0.76127	96	179	1747	3090	0.57	0.999969
DMRT1_01	0.724373	33	179	635	3090	0.21	0.999969
DMRT2_01	0.442091	10	179	176	3090	0.06	0.999969
DMRT3_01	0.536964	6	179	119	3090	0.04	0.999969
DMRT4_01	0.957356	41	179	894	3090	0.29	0.999969
DMRT5_01	0.989209	17	179	486	3090	0.16	0.999969
DMRT7_01	0.997575	14	179	468	3090	0.15	0.999969
DR1_Q3	0.654069	63	179	1141	3090	0.37	0.999969
DR4_Q2	0.735157	175	179	3045	3090	0.99	0.999969
DTYPEPA_B	0.0965326	1	179	9	3090	0	0.925372
E12_Q6	0.119563	46	179	689	3090	0.22	0.936328
E2A_Q2	7.29655e-05	137	179	1965	3090	0.64	0.00518055
E2A_Q6	0.0439655	78	179	1163	3090	0.38	0.68284
E2F1DP1RB_01	0.688559	37	179	696	3090	0.23	0.999969
E2F1DP1_01	0.83133	116	179	2114	3090	0.68	0.999969
E2F1DP2_01	0.754253	93	179	1693	3090	0.55	0.999969
E2F1_Q3	0.723557	83	179	1510	3090	0.49	0.999969
E2F1_Q3_01	0.774079	98	179	1786	3090	0.58	0.999969
E2F1_Q4	0.24643	72	179	1175	3090	0.38	0.947924
E2F1_Q4_01	0.756183	19	179	391	3090	0.13	0.999969
E2F1_Q6	0.865504	60	179	1168	3090	0.38	0.999969
E2F1_Q6_01	0.984827	64	179	1360	3090	0.44	0.999969
E2F4DP1_01	0.68386	44	179	818	3090	0.26	0.999969
E2F4DP2_01	0.47644	121	179	2090	3090	0.68	0.999969
E2F_01	0.938794	72	179	1429	3090	0.46	0.999969
E2F_02	0.362396	32	179	532	3090	0.17	0.999969
E2F_03	0.602945	42	179	761	3090	0.25	0.999969
E2F_Q2	0.561161	151	179	2626	3090	0.85	0.999969
E2F_Q3	0.862358	61	179	1184	3090	0.38	0.999969
E2F_Q3_01	0.667998	19	179	371	3090	0.12	0.999969
E2F_Q4	0.858368	86	179	1617	3090	0.52	0.999969
E2F_Q4_01	0.45077	17	179	296	3090	0.1	0.999969
E2F_Q6	0.692895	54	179	996	3090	0.32	0.999969
E2F_Q6_01	0.549952	53	179	938	3090	0.3	0.999969
E2_01	0.818895	6	179	159	3090	0.05	0.999969
E2_Q6	0.934797	9	179	257	3090	0.08	0.999969
E2_Q6_01	0.607033	2	179	54	3090	0.02	0.999969
E47_01	0.0264814	90	179	1340	3090	0.43	0.598239
E47_02	0.0222229	126	179	1963	3090	0.64	0.55224
E4BP4_01	0.736372	3	179	86	3090	0.03	0.999969
E4F1_Q6	0.548469	9	179	173	3090	0.06	0.999969
EBF_Q6	0.153649	70	179	1104	3090	0.36	0.936328
EBOX_Q6_01	0.194287	148	179	2484	3090	0.8	0.947924
EFC_Q6	0.961349	141	179	2596	3090	0.84	0.999969
EGR1_01	0.97166	75	179	1523	3090	0.49	0.999969
EGR2_01	0.517149	121	179	2101	3090	0.68	0.999969
EGR3_01	0.986078	88	179	1780	3090	0.58	0.999969
EGR_Q6	0.690257	135	179	2386	3090	0.77	0.999969
ELK1_01	0.927772	173	179	3040	3090	0.98	0.999969
ELK1_02	0.480478	177	179	3060	3090	0.99	0.999969
ER_Q6	0.577596	137	179	2391	3090	0.77	0.999969
ETF_Q6	0.543072	121	179	2108	3090	0.68	0.999969
ETS1_B	0.577326	138	179	2408	3090	0.78	0.999969
ETS2_B	0.275205	177	179	3046	3090	0.99	0.947924
ETS_Q4	0.882389	169	179	2978	3090	0.96	0.999969
ETS_Q6	0.730578	173	179	3015	3090	0.98	0.999969
EVI1_01	0.801944	38	179	749	3090	0.24	0.999969
EVI1_02	0.513257	2	179	47	3090	0.02	0.999969
EVI1_03	0.66152	1	179	39	3090	0.01	0.999969
EVI1_04	0.954025	21	179	512	3090	0.17	0.999969
EVI1_05	0.744537	3	179	87	3090	0.03	0.999969
EVI1_06	0.789545	3	179	93	3090	0.03	0.999969
FAC1_01	0.711107	165	179	2887	3090	0.93	0.999969
FOXD3_01	0.24256	140	179	2356	3090	0.76	0.947924
FOXJ2_01	0.370711	122	179	2078	3090	0.67	0.999969
FOXM1_01	0.508194	156	179	2701	3090	0.87	0.999969
FOXO1_01	0.949189	147	179	2678	3090	0.87	0.999969
FOXO1_02	0.567246	162	179	2814	3090	0.91	0.999969
FOXO3A_Q1	0.420484	141	179	2422	3090	0.78	0.999969
FOXO3_01	0.393263	157	179	2696	3090	0.87	0.999969
FOXO4_01	0.307146	29	179	469	3090	0.15	0.982633
FOXO4_02	0.462259	131	179	2259	3090	0.73	0.999969
FOXP3_Q4	0.984768	4	179	186	3090	0.06	0.999969
FOX_Q2	0.0607233	82	179	1248	3090	0.4	0.80419
FREAC2_01	0.655355	118	179	2088	3090	0.68	0.999969
FREAC3_01	0.624409	117	179	2062	3090	0.67	0.999969
FREAC4_01	0.617655	160	179	2789	3090	0.9	0.999969
FREAC7_01	0.415581	158	179	2718	3090	0.88	0.999969
FXR_IR1_Q6	0.444945	1	179	26	3090	0.01	0.999969
FXR_Q3	0.915307	51	179	1038	3090	0.34	0.999969
GABP_B	0.0618311	174	179	2940	3090	0.95	0.80419
GATA1_02	0.50713	162	179	2804	3090	0.91	0.999969
GATA1_04	0.821718	146	179	2606	3090	0.84	0.999969
GATA1_05	0.99357	134	179	2549	3090	0.82	0.999969
GATA1_06	0.86109	157	179	2793	3090	0.9	0.999969
GATA2_01	0.920102	170	179	3000	3090	0.97	0.999969
GATA2_02	0.994226	92	179	1884	3090	0.61	0.999969
GATA2_03	0.62175	131	179	2300	3090	0.74	0.999969
GATA3_01	0.976348	169	179	3007	3090	0.97	0.999969
GATA3_02	0.992994	110	179	2172	3090	0.7	0.999969
GATA3_03	0.877419	169	179	2977	3090	0.96	0.999969
GATA4_Q3	0.690471	168	179	2932	3090	0.95	0.999969
GATA6_01	0.972576	145	179	2669	3090	0.86	0.999969
GATA_C	0.936466	162	179	2894	3090	0.94	0.999969
GATA_Q6	0.83632	126	179	2283	3090	0.74	0.999969
GCM_Q2	0.439232	18	179	311	3090	0.1	0.999969
GCNF_01	0.128316	19	179	263	3090	0.09	0.936328
GC_01	0.259173	165	179	2813	3090	0.91	0.947924
GFI1B_01	0.489487	127	179	2197	3090	0.71	0.999969
GFI1_01	0.567602	100	179	1754	3090	0.57	0.999969
GFI1_Q6	0.367395	73	179	1231	3090	0.4	0.999969
GLI_Q2	0.315911	41	179	672	3090	0.22	0.985731
GRE_C	0.883504	175	179	3058	3090	0.99	0.999969
GR_01	0.443594	178	179	3076	3090	1	0.999969
HEB_Q6	0.00769309	71	179	970	3090	0.31	0.294113
HELIOSA_01	0.0072021	178	179	3006	3090	0.97	0.294113
HEN1_01	0.0605763	8	179	85	3090	0.03	0.80419
HEN1_02	0.00150707	17	179	141	3090	0.05	0.0755962
HES1_Q2	0.276374	105	179	1753	3090	0.57	0.947924
HFH1_01	0.55388	110	179	1922	3090	0.62	0.999969
HFH3_01	0.26682	138	179	2328	3090	0.75	0.947924
HFH4_01	0.280031	4	179	61	3090	0.02	0.947924
HFH8_01	0.576404	142	179	2476	3090	0.8	0.999969
HIC1_02	0.455036	143	179	2465	3090	0.8	0.999969
HIC1_03	0.786364	108	179	1961	3090	0.63	0.999969
HIF1_Q3	0.991363	28	179	716	3090	0.23	0.999969
HIF1_Q5	0.730671	37	179	708	3090	0.23	0.999969
HLF_01	0.575177	30	179	545	3090	0.18	0.999969
HMEF2_Q6	0.662409	17	179	334	3090	0.11	0.999969
HMGIY_Q3	0.976879	153	179	2792	3090	0.9	0.999969
HMGIY_Q6	0.146324	178	179	3057	3090	0.99	0.936328
HNF1_01	0.966488	55	179	1161	3090	0.38	0.999969
HNF1_C	0.715194	54	179	1003	3090	0.32	0.999969
HNF1_Q6	0.989718	29	179	729	3090	0.24	0.999969
HNF1_Q6_01	0.903838	64	179	1261	3090	0.41	0.999969
HNF3ALPHA_Q6	0.42023	160	179	2754	3090	0.89	0.999969
HNF3B_01	0.392118	132	179	2258	3090	0.73	0.999969
HNF3_Q6	0.376796	153	179	2622	3090	0.85	0.999969
HNF3_Q6_01	0.345635	125	179	2123	3090	0.69	0.999969
HNF4ALPHA_Q6	0.997648	149	179	2789	3090	0.9	0.999969
HNF4_01	0.0138344	87	179	1259	3090	0.41	0.402193
HNF4_01_B	0.156525	90	179	1446	3090	0.47	0.936328
HNF4_DR1_Q3	0.828088	55	179	1062	3090	0.34	0.999969
HNF4_Q6_01	0.822938	51	179	989	3090	0.32	0.999969
HNF6_Q6	0.647064	51	179	930	3090	0.3	0.999969
HOXA7_01	0.885431	39	179	803	3090	0.26	0.999969
HP1SITEFACTOR_Q6	0.75895	25	179	501	3090	0.16	0.999969
HSF1_01	0.164731	41	179	626	3090	0.2	0.947924
HSF1_Q6	0.728542	2	179	65	3090	0.02	0.999969
HSF2_01	0.0289448	41	179	545	3090	0.18	0.599399
HSF_Q6	0.515679	27	179	480	3090	0.16	0.999969
HTF_01	0.875942	77	179	1471	3090	0.48	0.999969
ICSBP_Q6	0.223322	16	179	239	3090	0.08	0.947924
IK1_01	0.831712	64	179	1222	3090	0.4	0.999969
IPF1_Q4	0.963502	131	179	2442	3090	0.79	0.999969
IPF1_Q4_01	0.980189	104	179	2032	3090	0.66	0.999969
IRF1_01	0.377733	52	179	875	3090	0.28	0.999969
IRF1_Q6	0.58078	58	179	1033	3090	0.33	0.999969
IRF2_01	0.233516	26	179	402	3090	0.13	0.947924
IRF7_01	0.982647	73	179	1512	3090	0.49	0.999969
IRF_Q6	0.261867	20	179	311	3090	0.1	0.947924
IRF_Q6_01	0.123456	62	179	955	3090	0.31	0.936328
ISRE_01	0.318994	19	179	306	3090	0.1	0.985731
KAISO_01	0.632492	49	179	891	3090	0.29	0.999969
KROX_Q6	0.985426	98	179	1946	3090	0.63	0.999969
LBP1_Q6	0.000366274	166	179	2617	3090	0.85	0.0227548
LDSPOLYA_B	0.680631	108	179	1925	3090	0.62	0.999969
LEF1TCF1_Q4	0.407034	152	179	2611	3090	0.84	0.999969
LEF1_Q2	0.184913	178	179	3061	3090	0.99	0.947924
LEF1_Q2_01	0.220867	87	179	1422	3090	0.46	0.947924
LFA1_Q6	0.737353	88	179	1601	3090	0.52	0.999969
LHX3_01	0.277211	8	179	122	3090	0.04	0.947924
LMO2COM_01	0.0289104	96	179	1447	3090	0.47	0.599399
LMO2COM_02	0.91847	44	179	914	3090	0.3	0.999969
LPOLYA_B	0.930843	8	179	234	3090	0.08	0.999969
LRF_Q2	0.563018	133	179	2319	3090	0.75	0.999969
LRH1_Q5	0.681547	105	179	1874	3090	0.61	0.999969
LUN1_01	0.81739	26	179	537	3090	0.17	0.999969
LXR_DR4_Q3	0.0770167	2	179	17	3090	0.01	0.850606
LXR_Q3	0.0892921	3	179	29	3090	0.01	0.925372
LYF1_01	0.216781	161	179	2729	3090	0.88	0.947924
MAF_Q6	0.407756	3	179	56	3090	0.02	0.999969
MAF_Q6_01	0.0370115	148	179	2395	3090	0.78	0.677956
MAX_01	0.483712	36	179	628	3090	0.2	0.999969
MAZR_01	0.833606	59	179	1135	3090	0.37	0.999969
MAZ_Q6	0.227448	94	179	1545	3090	0.5	0.947924
MEF2_01	0.346324	25	179	411	3090	0.13	0.999969
MEF2_02	0.223815	43	179	679	3090	0.22	0.947924
MEF2_03	0.673023	75	179	1355	3090	0.44	0.999969
MEF2_04	0.32722	152	179	2593	3090	0.84	0.997719
MEF2_Q6_01	0.0120804	16	179	160	3090	0.05	0.402193
MEF3_B	0.40905	2	179	40	3090	0.01	0.999969
MEIS1AHOXA9_01	0.648904	135	179	2375	3090	0.77	0.999969
MEIS1BHOXA9_02	0.540817	29	179	520	3090	0.17	0.999969
MEIS1_01	0.404166	101	179	1724	3090	0.56	0.999969
MIF1_01	0.0844677	4	179	40	3090	0.01	0.912619
MINI19_B	0.964408	144	179	2645	3090	0.86	0.999969
MINI20_B	0.961349	141	179	2596	3090	0.84	0.999969
MMEF2_Q6	0.14893	130	179	2142	3090	0.69	0.936328
MOVOB_01	0.86355	176	179	3068	3090	0.99	0.999969
MRF2_01	0.833135	130	179	2348	3090	0.76	0.999969
MTATA_B	0.0933084	175	179	2974	3090	0.96	0.925372
MTF1_Q4	0.493963	10	179	183	3090	0.06	0.999969
MUSCLE_INI_B	0.598109	169	179	2936	3090	0.95	0.999969
MYB_Q3	0.537135	173	179	2996	3090	0.97	0.999969
MYB_Q5_01	0.196047	178	179	3062	3090	0.99	0.947924
MYCMAX_01	0.268564	38	179	609	3090	0.2	0.947924
MYCMAX_02	0.0677505	72	179	1086	3090	0.35	0.8418
MYCMAX_03	0.284195	18	179	283	3090	0.09	0.947924
MYCMAX_B	0.651483	71	179	1279	3090	0.41	0.999969
MYC_Q2	0.241629	39	179	618	3090	0.2	0.947924
MYOD_01	0.13822	57	179	879	3090	0.28	0.936328
MYOD_Q6	5.37673e-05	143	179	2074	3090	0.67	0.00445372
MYOD_Q6_01	0.00378849	165	179	2657	3090	0.86	0.171171
MYOGENIN_Q6	1.612e-07	151	179	2098	3090	0.68	2.67055e-05
MZF1_01	0.298619	168	179	2876	3090	0.93	0.963724
MZF1_02	0.788866	159	179	2806	3090	0.91	0.999969
NANOG_01	0.943153	26	179	599	3090	0.19	0.999969
NERF_Q2	0.948064	175	179	3066	3090	0.99	0.999969
NF1_Q6	0.736032	166	179	2907	3090	0.94	0.999969
NF1_Q6_01	0.79207	165	179	2901	3090	0.94	0.999969
NFAT_Q4_01	0.957147	115	179	2177	3090	0.7	0.999969
NFAT_Q6	0.938249	114	179	2142	3090	0.69	0.999969
NFE2_01	0.667715	160	179	2798	3090	0.91	0.999969
NFKAPPAB50_01	0.0179204	153	179	2461	3090	0.8	0.46876
NFKAPPAB65_01	0.998438	61	179	1398	3090	0.45	0.999969
NFKAPPAB_01	0.91423	36	179	765	3090	0.25	0.999969
NFKB_C	0.582823	93	179	1638	3090	0.53	0.999969
NFKB_Q6	0.318716	105	179	1767	3090	0.57	0.985731
NFKB_Q6_01	0.992019	16	179	475	3090	0.15	0.999969
NFMUE1_Q6	0.269507	8	179	121	3090	0.04	0.947924
NFY_01	0.158253	84	179	1344	3090	0.43	0.936328
NFY_C	0.994507	123	179	2386	3090	0.77	0.999969
NFY_Q6	0.248042	86	179	1415	3090	0.46	0.947924
NFY_Q6_01	0.634858	57	179	1031	3090	0.33	0.999969
NGFIC_01	0.60705	128	179	2245	3090	0.73	0.999969
NKX22_01	0.135111	15	179	204	3090	0.07	0.936328
NKX25_01	0.181105	172	179	2931	3090	0.95	0.947924
NKX25_Q5	0.284799	58	179	950	3090	0.31	0.947924
NKX3A_01	0.153905	27	179	396	3090	0.13	0.936328
NKX61_01	0.203587	9	179	127	3090	0.04	0.947924
NKX62_Q2	0.940873	100	179	1911	3090	0.62	0.999969
NMYC_01	0.186008	42	179	650	3090	0.21	0.947924
NRF1_Q6	0.763201	15	179	319	3090	0.1	0.999969
NRF2_01	0.288001	43	179	698	3090	0.23	0.947924
NRF2_Q4	0.0480367	170	179	2844	3090	0.92	0.723461
NRSE_B	0.776083	9	179	209	3090	0.07	0.999969
OCT1_01	0.997231	52	179	1214	3090	0.39	0.999969
OCT1_02	0.740967	172	179	3001	3090	0.97	0.999969
OCT1_03	0.945127	163	179	2912	3090	0.94	0.999969
OCT1_04	0.882824	90	179	1699	3090	0.55	0.999969
OCT1_05	0.830016	51	179	992	3090	0.32	0.999969
OCT1_06	0.194757	152	179	2557	3090	0.83	0.947924
OCT1_07	0.984722	45	179	1016	3090	0.33	0.999969
OCT1_B	0.764817	31	179	611	3090	0.2	0.999969
OCT1_Q5_01	0.968699	64	179	1325	3090	0.43	0.999969
OCT1_Q6	0.861669	118	179	2161	3090	0.7	0.999969
OCT4_01	0.873183	42	179	851	3090	0.28	0.999969
OCT_C	0.615853	64	179	1147	3090	0.37	0.999969
OCT_Q6	0.975542	107	179	2072	3090	0.67	0.999969
OLF1_01	0.799374	39	179	766	3090	0.25	0.999969
OSF2_Q6	0.713689	137	179	2426	3090	0.79	0.999969
OTX_Q1	0.933434	80	179	1563	3090	0.51	0.999969
P53_01	0.0920185	112	179	1791	3090	0.58	0.925372
P53_02	0.429572	82	179	1404	3090	0.45	0.999969
P53_DECAMER_Q2	0.563239	143	179	2490	3090	0.81	0.999969
PADS_C	0.184308	47	179	732	3090	0.24	0.947924
PAX3_01	0.677146	167	179	2914	3090	0.94	0.999969
PAX3_B	0.494343	174	179	3009	3090	0.97	0.999969
PAX4_04	0.803628	115	179	2086	3090	0.68	0.999969
PAX5_01	0.622565	89	179	1581	3090	0.51	0.999969
PAX6_01	0.0579073	176	179	2986	3090	0.97	0.80419
PAX6_Q2	0.41052	39	179	662	3090	0.21	0.999969
PAX9_B	0.946894	2	179	106	3090	0.03	0.999969
PAX_Q6	0.175535	168	179	2851	3090	0.92	0.947924
PBX1_01	0.467411	41	179	710	3090	0.23	0.999969
PBX1_02	0.931218	36	179	777	3090	0.25	0.999969
PBX1_03	0.895267	56	179	1114	3090	0.36	0.999969
PBX_Q3	0.999969	51	179	1338	3090	0.43	0.999969
PEA3_Q6	0.275205	177	179	3046	3090	0.99	0.947924
PEBP_Q6	0.837699	93	179	1727	3090	0.56	0.999969
PIT1_Q6	0.602945	42	179	761	3090	0.25	0.999969
PITX2_Q2	0.848582	47	179	929	3090	0.3	0.999969
PLZF_02	0.751328	160	179	2814	3090	0.91	0.999969
POU1F1_Q6	0.415026	28	179	476	3090	0.15	0.999969
POU3F2_02	0.999858	140	179	2721	3090	0.88	0.999969
POU6F1_01	0.570936	1	179	33	3090	0.01	0.999969
PPARA_01	0.0435339	163	179	2695	3090	0.87	0.68284
PPARA_02	0.295036	178	179	3069	3090	0.99	0.958385
PPARG_01	0.123524	2	179	21	3090	0.01	0.936328
PPARG_03	0.100417	99	179	1570	3090	0.51	0.925372
PPAR_DR1_Q2	0.240476	75	179	1224	3090	0.4	0.947924
PR_01	0.52267	5	179	100	3090	0.03	0.999969
PR_02	0.190663	10	179	140	3090	0.05	0.947924
PTF1BETA_Q6	0.0124322	19	179	200	3090	0.06	0.402193
PU1_Q6	0.593262	178	179	3081	3090	1	0.999969
RBPJK_01	0.993649	20	179	566	3090	0.18	0.999969
RBPJK_Q4	0.984562	46	179	1034	3090	0.33	0.999969
RFX1_01	0.655411	157	179	2746	3090	0.89	0.999969
RFX1_02	0.593262	178	179	3081	3090	1	0.999969
RORA1_01	0.401525	30	179	507	3090	0.16	0.999969
RORA2_01	0.18166	59	179	931	3090	0.3	0.947924
RORA_Q4	0.0760381	19	179	245	3090	0.08	0.850606
RP58_01	0.259683	5	179	74	3090	0.02	0.947924
RREB1_01	0.558901	10	179	192	3090	0.06	0.999969
RSRFC4_01	0.0722282	5	179	50	3090	0.02	0.850606
RSRFC4_Q2	0.0395588	4	179	32	3090	0.01	0.677956
RUSH1A_02	0.352445	177	179	3052	3090	0.99	0.999969
R_01	0.879651	4	179	131	3090	0.04	0.999969
S8_01	0.208403	70	179	1127	3090	0.36	0.947924
SF1_Q6	0.60238	55	179	987	3090	0.32	0.999969
SF1_Q6_01	0.583885	79	179	1397	3090	0.45	0.999969
SMAD3_Q6	0.0980495	110	179	1760	3090	0.57	0.925372
SMAD4_Q6	0.09154	178	179	3049	3090	0.99	0.925372
SMAD_Q6_01	0.0380018	174	179	2927	3090	0.95	0.677956
SOX10_Q6	0.54379	132	179	2297	3090	0.74	0.999969
SOX9_B1	0.0423174	85	179	1279	3090	0.41	0.68284
SOX_Q6	0.869798	161	179	2857	3090	0.92	0.999969
SP1_01	0.308432	157	179	2678	3090	0.87	0.982633
SP1_Q2_01	0.147376	158	179	2652	3090	0.86	0.936328
SP1_Q4_01	0.221854	155	179	2620	3090	0.85	0.947924
SP1_Q6	0.33938	148	179	2525	3090	0.82	0.999969
SP1_Q6_01	0.194801	155	179	2612	3090	0.85	0.947924
SP3_Q3	0.285031	174	179	2987	3090	0.97	0.947924
SPZ1_01	0.107307	173	179	2934	3090	0.95	0.936328
SREBP1_01	0.445093	176	179	3040	3090	0.98	0.999969
SREBP1_02	0.758961	171	179	2988	3090	0.97	0.999969
SREBP1_Q6	0.803017	149	179	2649	3090	0.86	0.999969
SREBP_Q3	0.867817	138	179	2493	3090	0.81	0.999969
SRF_01	0.32639	13	179	209	3090	0.07	0.997719
SRF_C	0.229232	20	179	304	3090	0.1	0.947924
SRF_Q4	0.287084	9	179	139	3090	0.04	0.947924
SRF_Q5_01	0.934797	9	179	257	3090	0.08	0.999969
SRF_Q5_02	0.994303	18	179	528	3090	0.17	0.999969
SRF_Q6	0.789496	7	179	173	3090	0.06	0.999969
STAF_01	0.881114	30	179	636	3090	0.21	0.999969
STAF_02	0.810532	27	179	553	3090	0.18	0.999969
STAT1_01	0.534217	103	179	1796	3090	0.58	0.999969
STAT3_01	0.675736	123	179	2179	3090	0.71	0.999969
STAT5A_01	0.855716	35	179	716	3090	0.23	0.999969
STAT5A_02	0.697578	168	179	2933	3090	0.95	0.999969
STAT5B_01	0.787731	38	179	744	3090	0.24	0.999969
STAT_01	0.394868	135	179	2311	3090	0.75	0.999969
STAT_Q6	0.462894	177	179	3059	3090	0.99	0.999969
STRA13_01	0.19525	7	179	96	3090	0.03	0.947924
SZF11_01	0.2646	80	179	1318	3090	0.43	0.947924
T3R_01	0.839747	5	179	143	3090	0.05	0.999969
TAL1BETAE47_01	0.00152105	178	179	2980	3090	0.96	0.0755962
TATA_01	0.993391	137	179	2593	3090	0.84	0.999969
TATA_C	0.771657	162	179	2850	3090	0.92	0.999969
TAXCREB_01	0.651364	123	179	2172	3090	0.7	0.999969
TAXCREB_02	0.387113	128	179	2187	3090	0.71	0.999969
TBP_Q6	0.505924	163	179	2821	3090	0.91	0.999969
TBX5_01	0.569702	72	179	1272	3090	0.41	0.999969
TBX5_02	0.766475	118	179	2123	3090	0.69	0.999969
TCF11MAFG_01	0.558371	85	179	1493	3090	0.48	0.999969
TCF11_01	0.656405	177	179	3069	3090	0.99	0.999969
TCF4_Q5	0.237716	75	179	1223	3090	0.4	0.947924
TEF1_Q6	0.0141988	100	179	1482	3090	0.48	0.402193
TEF_Q6	0.867555	39	179	794	3090	0.26	0.999969
TEL2_Q6	0.667872	169	179	2945	3090	0.95	0.999969
TFE_Q6	0.585057	90	179	1587	3090	0.51	0.999969
TFIIA_Q6	0.271815	89	179	1475	3090	0.48	0.947924
TFIII_Q6	0.91036	136	179	2481	3090	0.8	0.999969
TGIF_01	0.136232	91	179	1453	3090	0.47	0.936328
TITF1_Q3	0.793053	178	179	3086	3090	1	0.999969
UF1H3BETA_Q6	0.507328	7	179	133	3090	0.04	0.999969
USF2_Q6	0.2022	43	179	672	3090	0.22	0.947924
USF_01	0.550548	82	179	1439	3090	0.47	0.999969
USF_02	0.115518	132	179	2161	3090	0.7	0.936328
USF_C	0.427612	131	179	2250	3090	0.73	0.999969
USF_Q6	0.781719	99	179	1806	3090	0.58	0.999969
USF_Q6_01	0.40325	102	179	1741	3090	0.56	0.999969
VBP_01	0.597914	7	179	144	3090	0.05	0.999969
VDR_Q3	0.0631055	176	179	2988	3090	0.97	0.80419
VJUN_01	0.329386	3	179	50	3090	0.02	0.998199
VMAF_01	0.763433	174	179	3033	3090	0.98	0.999969
VMYB_01	0.793053	178	179	3086	3090	1	0.999969
VMYB_02	0.893795	174	179	3047	3090	0.99	0.999969
WHN_B	0.290013	53	179	867	3090	0.28	0.948267
WT1_Q6	0.570897	155	179	2696	3090	0.87	0.999969
XBP1_01	0.892134	10	179	259	3090	0.08	0.999969
XFD1_01	0.184197	144	179	2408	3090	0.78	0.947924
XFD2_01	0.622306	56	179	1010	3090	0.33	0.999969
XFD3_01	0.755794	146	179	2587	3090	0.84	0.999969
XPF1_Q6	0.152523	77	179	1222	3090	0.4	0.936328
YY1_01	0.659665	163	179	2846	3090	0.92	0.999969
YY1_Q6	0.272518	173	179	2966	3090	0.96	0.947924
YY1_Q6_02	0.0236031	178	179	3026	3090	0.98	0.558607
ZBRK1_01	0.370498	5	179	85	3090	0.03	0.999969
ZID_01	0.911649	28	179	615	3090	0.2	0.999969
ZNF219_01	0.880961	11	179	275	3090	0.09	0.999969
ZTA_Q2	0.0383967	35	179	463	3090	0.15	0.677956

## Sheet: MDER_Myog_FAST
TFname	p.val	number_hits_exp	number_of_promoters_in_experimental	number_hits_random	number_of_promoters_in_random	freq_random_to_print	BH_corrected_pval
ACAAT_B	0.251296	14	161	225	2940	0.08	0.671518
AFP1_Q6	0.384379	10	161	178	2940	0.06	0.89317
AHRARNT_01	0.00294014	85	161	1244	2940	0.42	0.0235701
AHRARNT_02	0.0173691	97	161	1537	2940	0.52	0.0928279
AHRHIF_Q6	0.000310346	106	161	1553	2940	0.53	0.00347154
AHR_01	0.00103173	56	161	714	2940	0.24	0.0101278
AHR_Q5	0.00020507	24	161	210	2940	0.07	0.00246597
AIRE_02	0.999349	100	161	2174	2940	0.74	1
ALPHACP1_01	1	63	161	2029	2940	0.69	1
AMEF2_Q6	0.986729	33	161	838	2940	0.29	1
AML1_01	0.75011	104	161	1981	2940	0.67	1
AML_Q6	0.297302	106	161	1885	2940	0.64	0.740945
AP1FJ_Q2	0.00814064	158	161	2785	2940	0.95	0.0489456
AP1_01	0.654638	143	161	2646	2940	0.9	1
AP1_C	0.569871	136	161	2505	2940	0.85	1
AP1_Q2	0.0383348	151	161	2650	2940	0.9	0.170732
AP1_Q2_01	0.819515	96	161	1864	2940	0.63	1
AP1_Q4	0.163328	147	161	2623	2940	0.89	0.521352
AP1_Q4_01	0.790078	98	161	1888	2940	0.64	1
AP1_Q6	0.0323456	125	161	2102	2940	0.71	0.149599
AP1_Q6_01	0	144	161	1888	2940	0.64	0
AP2ALPHA_01	6.33e-08	159	161	2602	2940	0.89	1.60249e-06
AP2ALPHA_02	0.00715954	137	161	2284	2940	0.78	0.0441505
AP2GAMMA_01	3.29721e-05	159	161	2712	2940	0.92	0.000428637
AP2_Q6	3.6e-09	157	161	2471	2940	0.84	1.08225e-07
AP2_Q6_01	0.00032108	153	161	2568	2940	0.87	0.00350999
AP3_Q6	0.985196	116	161	2337	2940	0.79	1
AP4_01	9.9658e-06	71	161	841	2940	0.29	0.000154631
AP4_Q5	0	126	161	1357	2940	0.46	0
AP4_Q6	0	116	161	1278	2940	0.43	0
AP4_Q6_01	2e-10	143	161	2002	2940	0.68	6.41333e-09
AREB6_01	0.037221	151	161	2649	2940	0.9	0.167321
AREB6_02	0.232445	116	161	2049	2940	0.7	0.636844
AREB6_03	0.15117	109	161	1885	2940	0.64	0.504949
ARNT_01	0.00525008	127	161	2065	2940	0.7	0.0348659
ARNT_02	0.973985	126	161	2479	2940	0.84	1
AR_01	0.0339248	133	161	2264	2940	0.77	0.155408
AR_02	0.947753	118	161	2320	2940	0.79	1
AR_03	0.898677	115	161	2236	2940	0.76	1
AR_Q2	0.959437	106	161	2128	2940	0.72	1
ATATA_B	0.91205	6	161	194	2940	0.07	1
ATF1_Q6	0.219709	100	161	1747	2940	0.59	0.636581
ATF4_Q2	0.000220923	157	161	2677	2940	0.91	0.0025918
ATF6_01	0.0125843	157	161	2766	2940	0.94	0.0712123
ATF_01	0.0525443	142	161	2468	2940	0.84	0.219772
ATF_B	0.582623	71	161	1330	2940	0.45	1
BACH1_01	0.513659	19	161	361	2940	0.12	1
BACH2_01	0.26259	16	161	261	2940	0.09	0.682282
BARBIE_01	0.33189	56	161	985	2940	0.34	0.806258
BLIMP1_Q6	0.659946	4	161	102	2940	0.03	1
BRCA_01	0.510707	157	161	2874	2940	0.98	1
BRN2_01	0.999737	98	161	2166	2940	0.74	1
CAAT_01	0.743466	91	161	1745	2940	0.59	1
CAAT_C	0.258969	1	161	18	2940	0.01	0.680677
CACBINDINGPROTEIN_Q6	0.0255218	112	161	1838	2940	0.63	0.124
CACCCBINDINGFACTOR_Q6	0.0017207	31	161	342	2940	0.12	0.0150483
CART1_01	0.999998	124	161	2639	2940	0.9	1
CBF_01	0.0293351	127	161	2137	2940	0.73	0.138335
CBF_02	0.353604	82	161	1463	2940	0.5	0.841997
CDC5_01	0.887292	40	161	867	2940	0.29	1
CDPCR1_01	0.991884	77	161	1692	2940	0.58	1
CDPCR3HD_01	0.868573	134	161	2545	2940	0.87	1
CDPCR3_01	0.145415	160	161	2905	2940	0.99	0.489122
CDP_01	0.786661	152	161	2820	2940	0.96	1
CDP_02	0.929983	121	161	2357	2940	0.8	1
CDXA_02	0.957196	148	161	2801	2940	0.95	1
CEBPA_01	0.999591	126	161	2584	2940	0.88	1
CEBPB_01	0.909344	150	161	2813	2940	0.96	1
CEBPB_02	1	134	161	2918	2940	0.99	1
CEBPDELTA_Q6	0.977477	20	161	549	2940	0.19	1
CEBPGAMMA_Q6	0.758491	153	161	2832	2940	0.96	1
CEBP_C	0.607653	156	161	2865	2940	0.97	1
CEBP_Q2	0.241669	156	161	2825	2940	0.96	0.65305
CEBP_Q2_01	0.997234	152	161	2887	2940	0.98	1
CEBP_Q3	0.964749	158	161	2927	2940	1	1
CETS168_Q6	0.621316	159	161	2916	2940	0.99	1
CETS1P54_01	0.445313	84	161	1527	2940	0.52	0.979395
CETS1P54_02	0.393122	156	161	2844	2940	0.97	0.900436
CETS1P54_03	0.517634	160	161	2928	2940	1	1
CHCH_01	1.522e-07	158	161	2575	2940	0.88	3.35825e-06
CHX10_01	0.392347	4	161	75	2940	0.03	0.900436
CIZ_01	0.998823	27	161	803	2940	0.27	1
CLOCKBMAL_Q6	0.00293687	11	161	86	2940	0.03	0.0235701
CLOX_01	0.939112	118	161	2313	2940	0.79	1
CMAF_01	0.191801	160	161	2910	2940	0.99	0.576602
CMYB_01	0.111198	159	161	2872	2940	0.98	0.393282
COMP1_01	0.312655	26	161	445	2940	0.15	0.76728
COREBINDINGFACTOR_Q6	0.994296	54	161	1283	2940	0.44	1
COUPTF_Q6	0.540602	137	161	2517	2940	0.86	1
COUP_01	0.865316	120	161	2306	2940	0.78	1
COUP_DR1_Q6	0	111	161	1143	2940	0.39	0
CREBATF_Q6	0.0834185	96	161	1603	2940	0.55	0.318447
CREBP1CJUN_01	0.229646	128	161	2274	2940	0.77	0.636844
CREBP1_01	0.761142	155	161	2864	2940	0.97	1
CREBP1_Q2	0.827496	107	161	2063	2940	0.7	1
CREB_01	0.310069	139	161	2505	2940	0.85	0.764836
CREB_02	0.0203289	87	161	1361	2940	0.46	0.106509
CREB_Q2	0.524185	120	161	2205	2940	0.75	1
CREB_Q2_01	0.163444	95	161	1631	2940	0.55	0.521352
CREB_Q3	0.044173	92	161	1492	2940	0.51	0.190677
CREB_Q4	0.119844	121	161	2096	2940	0.71	0.420767
CREB_Q4_01	0.261313	88	161	1542	2940	0.52	0.682282
CREL_01	0.936105	42	161	939	2940	0.32	1
CRX_Q4	0.248774	118	161	2092	2940	0.71	0.668494
DBP_Q6	0.986481	121	161	2421	2940	0.82	1
DEAF1_01	0.00438694	50	161	660	2940	0.22	0.0310312
DEAF1_02	0.466904	17	161	316	2940	0.11	0.998138
DEC_Q1	0.762065	62	161	1223	2940	0.42	1
DELTAEF1_01	0.902949	83	161	1674	2940	0.57	1
DR1_Q3	1	62	161	1769	2940	0.6	1
DR4_Q2	0.456402	158	161	2888	2940	0.98	0.989626
DTYPEPA_B	0.279175	1	161	19	2940	0.01	0.706752
E12_Q6	0.0236442	41	161	571	2940	0.19	0.118467
E2A_Q2	1.60441e-05	124	161	1822	2940	0.62	0.000220492
E2A_Q6	1	66	161	2181	2940	0.74	1
E2F1DP1RB_01	0.0909963	36	161	545	2940	0.19	0.339947
E2F1DP1_01	0	107	161	535	2940	0.18	0
E2F1DP2_01	0.0262449	80	161	1247	2940	0.42	0.124988
E2F1_Q3	0.00410277	82	161	1203	2940	0.41	0.0300563
E2F1_Q3_01	0.00335744	89	161	1321	2940	0.45	0.0256338
E2F1_Q4	3.06058e-05	73	161	900	2940	0.31	0.000408927
E2F1_Q4_01	0.221017	19	161	303	2940	0.1	0.636581
E2F1_Q6	3.4144e-06	54	161	556	2940	0.19	5.86545e-05
E2F1_Q6_01	0.0107922	61	161	875	2940	0.3	0.062543
E2F4DP1_01	0.0262288	45	161	641	2940	0.22	0.124988
E2F4DP2_01	0	108	161	795	2940	0.27	0
E2F_01	0.478159	77	161	1409	2940	0.48	1
E2F_02	0.0577405	31	161	442	2940	0.15	0.237378
E2F_03	0.226945	37	161	615	2940	0.21	0.636844
E2F_Q2	6.263e-07	140	161	2094	2940	0.71	1.25521e-05
E2F_Q3	0.0955716	60	161	962	2940	0.33	0.348257
E2F_Q3_01	0.207334	18	161	283	2940	0.1	0.611826
E2F_Q4	0	83	161	505	2940	0.17	0
E2F_Q4_01	0.278492	14	161	230	2940	0.08	0.706752
E2F_Q6	0.0226169	55	161	803	2940	0.27	0.114513
E2F_Q6_01	0	48	161	294	2940	0.1	0
E2_01	0.0118294	12	161	116	2940	0.04	0.0677376
E2_Q6	0.0895375	14	161	187	2940	0.06	0.339115
E2_Q6_01	0.330454	2	161	37	2940	0.01	0.806258
E47_01	0.00157439	80	161	1133	2940	0.39	0.0140237
E47_02	0.0134123	112	161	1808	2940	0.61	0.0741531
E4BP4_01	0.98174	2	161	137	2940	0.05	1
E4F1_Q6	0.224647	10	161	154	2940	0.05	0.636844
EBF_Q6	0.0426409	60	161	918	2940	0.31	0.186457
EBOX_Q6_01	0.0157594	133	161	2231	2940	0.76	0.0861393
EFC_Q6	0.933762	128	161	2476	2940	0.84	1
EGR1_01	0.0695342	71	161	1138	2940	0.39	0.276413
EGR2_01	1	107	161	2502	2940	0.85	1
EGR3_01	0.00112896	92	161	1336	2940	0.45	0.0108606
EGR_Q6	0.00127309	124	161	1953	2940	0.66	0.0117761
ELK1_01	0.70854	154	161	2842	2940	0.97	1
ELK1_02	0.0789483	160	161	2894	2940	0.98	0.306243
ER_Q6	0.770511	119	161	2254	2940	0.77	1
ETF_Q6	1.7572e-06	113	161	1545	2940	0.53	3.25082e-05
ETS1_B	0.38425	126	161	2280	2940	0.78	0.89317
ETS2_B	0.3416	159	161	2899	2940	0.99	0.823948
ETS_Q4	0.630602	153	161	2816	2940	0.96	1
ETS_Q6	0.219173	157	161	2843	2940	0.97	0.636581
EVI1_01	0.968168	34	161	819	2940	0.28	1
EVI1_02	0.349034	4	161	71	2940	0.02	0.83525
EVI1_03	0.788538	1	161	53	2940	0.02	1
EVI1_04	0.998431	16	161	552	2940	0.19	1
EVI1_05	0.458808	5	161	99	2940	0.03	0.989626
EVI1_06	0.992571	2	161	157	2940	0.05	1
FAC1_01	0.826212	149	161	2779	2940	0.95	1
FOXD3_01	0.976981	119	161	2370	2940	0.81	1
FOXJ2_01	0.93555	106	161	2105	2940	0.72	1
FOXM1_01	0.723365	142	161	2642	2940	0.9	1
FOXO1_01	0.999973	126	161	2630	2940	0.89	1
FOXO1_02	0.99496	139	161	2718	2940	0.92	1
FOXO3A_Q1	0.990371	119	161	2400	2940	0.82	1
FOXO3_01	0.770144	140	161	2618	2940	0.89	1
FOXO4_01	0.671087	25	161	506	2940	0.17	1
FOXO4_02	0.513926	123	161	2257	2940	0.77	1
FOXP3_Q4	0.719178	8	161	190	2940	0.06	1
FOX_Q2	0.909889	66	161	1369	2940	0.47	1
FREAC2_01	0.993477	104	161	2168	2940	0.74	1
FREAC3_01	0.762662	111	161	2110	2940	0.72	1
FREAC4_01	0.957375	141	161	2698	2940	0.92	1
FREAC7_01	0.939257	136	161	2609	2940	0.89	1
FXR_IR1_Q6	0.435721	1	161	27	2940	0.01	0.971053
FXR_Q3	0.93216	50	161	1088	2940	0.37	1
GABP_B	0.0390271	154	161	2720	2940	0.93	0.17222
GATA1_02	0.581843	147	161	2704	2940	0.92	1
GATA1_04	0.979417	130	161	2550	2940	0.87	1
GATA1_05	0.987511	125	161	2487	2940	0.85	1
GATA1_06	0.965898	142	161	2719	2940	0.92	1
GATA2_01	0.987968	152	161	2873	2940	0.98	1
GATA2_02	0.969361	93	161	1916	2940	0.65	1
GATA2_03	0.998709	109	161	2300	2940	0.78	1
GATA3_01	2.26e-08	150	161	2281	2940	0.78	6.39447e-07
GATA3_02	0.995262	104	161	2179	2940	0.74	1
GATA3_03	0.936047	152	161	2849	2940	0.97	1
GATA4_Q3	0.947489	150	161	2825	2940	0.96	1
GATA6_01	0.961356	136	161	2624	2940	0.89	1
GATA_C	0.587388	150	161	2758	2940	0.94	1
GATA_Q6	0.964674	114	161	2270	2940	0.77	1
GCM_Q2	0.22327	16	161	253	2940	0.09	0.636844
GCNF_01	0.493327	13	161	248	2940	0.08	1
GC_01	0.000138076	146	161	2368	2940	0.81	0.00170294
GFI1B_01	0.937721	112	161	2210	2940	0.75	1
GFI1_01	0.98051	86	161	1814	2940	0.62	1
GFI1_Q6	0.900995	62	161	1289	2940	0.44	1
GLI_Q2	0.829667	25	161	552	2940	0.19	1
GRE_C	0.923775	157	161	2911	2940	0.99	1
GR_01	0.71971	160	161	2934	2940	1	1
HEB_Q6	0.000283379	65	161	825	2940	0.28	0.00324536
HELIOSA_01	0.00708976	160	161	2851	2940	0.97	0.0441505
HEN1_01	0.80291	2	161	78	2940	0.03	1
HEN1_02	0.0172069	10	161	96	2940	0.03	0.0928279
HES1_Q2	0.0347937	94	161	1516	2940	0.52	0.157885
HFH1_01	0.999999	94	161	2223	2940	0.76	1
HFH3_01	0.996384	116	161	2382	2940	0.81	1
HFH4_01	0.429368	3	161	61	2940	0.02	0.968645
HFH8_01	0.999908	116	161	2469	2940	0.84	1
HIC1_02	4.3624e-06	136	161	2047	2940	0.7	6.99438e-05
HIC1_03	0.000648005	106	161	1577	2940	0.54	0.00677588
HIF1_Q3	0.0624437	33	161	478	2940	0.16	0.250351
HIF1_Q5	0.0247303	39	161	540	2940	0.18	0.122632
HLF_01	0.867756	31	161	684	2940	0.23	1
HMEF2_Q6	0.961406	14	161	400	2940	0.14	1
HMGIY_Q3	0.992811	140	161	2725	2940	0.93	1
HNF1_01	0.998662	53	161	1319	2940	0.45	1
HNF1_C	0.999867	41	161	1160	2940	0.39	1
HNF1_Q6	0.998166	31	161	872	2940	0.3	1
HNF1_Q6_01	0.998379	60	161	1444	2940	0.49	1
HNF3ALPHA_Q6	0.959162	140	161	2684	2940	0.91	1
HNF3B_01	0.98939	114	161	2316	2940	0.79	1
HNF3_Q6	0.981981	132	161	2585	2940	0.88	1
HNF3_Q6_01	0.999827	101	161	2225	2940	0.76	1
HNF4ALPHA_Q6	0.804325	144	161	2693	2940	0.92	1
HNF4_01	0.999997	67	161	1757	2940	0.6	1
HNF4_01_B	1	74	161	2096	2940	0.71	1
HNF4_DR1_Q3	1	52	161	2064	2940	0.7	1
HNF4_Q6_01	0.812216	47	161	964	2940	0.33	1
HNF6_Q6	0.947844	49	161	1084	2940	0.37	1
HOXA7_01	0.913577	39	161	864	2940	0.29	1
HP1SITEFACTOR_Q6	0.826904	25	161	551	2940	0.19	1
HSF1_01	0.929622	31	161	720	2940	0.24	1
HSF2_01	0.664248	30	161	598	2940	0.2	1
HSF_Q6	0.69042	23	161	473	2940	0.16	1
HTF_01	0.180786	75	161	1274	2940	0.43	0.555987
ICSBP_Q6	0.487103	13	161	247	2940	0.08	1
IK1_01	0.963424	51	161	1141	2940	0.39	1
IK2_01	0.681274	160	161	2933	2940	1	1
IPF1_Q4	1	115	161	2655	2940	0.9	1
IPF1_Q4_01	0.837613	95	161	1854	2940	0.63	1
IRF1_01	0.975393	51	161	1161	2940	0.39	1
IRF1_Q6	0.481733	58	161	1064	2940	0.36	1
IRF2_01	1	21	161	1059	2940	0.36	1
IRF7_01	0.965427	76	161	1607	2940	0.55	1
IRF_Q6	0.822645	15	161	353	2940	0.12	1
IRF_Q6_01	0.457293	57	161	1039	2940	0.35	0.989626
ISRE_01	0.888153	12	161	314	2940	0.11	1
KAISO_01	0.50396	44	161	815	2940	0.28	1
KROX_Q6	0.000701514	103	161	1523	2940	0.52	0.00717932
LBP1_Q6	0	156	161	2248	2940	0.76	0
LDSPOLYA_B	0.959249	97	161	1972	2940	0.67	1
LEF1TCF1_Q4	0.839373	135	161	2552	2940	0.87	1
LEF1_Q2	0.181476	160	161	2909	2940	0.99	0.555987
LEF1_Q2_01	0.997946	61	161	1454	2940	0.49	1
LFA1_Q6	0.545207	75	161	1392	2940	0.47	1
LHX3_01	0.686043	9	161	204	2940	0.07	1
LMO2COM_01	0.0102694	82	161	1240	2940	0.42	0.060239
LMO2COM_02	0.96674	37	161	876	2940	0.3	1
LPOLYA_B	0.945834	9	161	278	2940	0.09	1
LRF_Q2	1.2964e-06	131	161	1907	2940	0.65	2.49427e-05
LUN1_01	0.472855	25	161	462	2940	0.16	1
LXR_DR4_Q3	0.238786	1	161	17	2940	0.01	0.648905
LXR_Q3	0.185191	2	161	27	2940	0.01	0.563776
LYF1_01	0.634362	138	161	2554	2940	0.87	1
MAF_Q6_01	0	128	161	432	2940	0.15	0
MAX_01	0.00615068	42	161	542	2940	0.18	0.0389273
MAZR_01	0.595803	46	161	876	2940	0.3	1
MAZ_Q6	0.0251918	80	161	1245	2940	0.42	0.123645
MEF2_01	0.984617	18	161	521	2940	0.18	1
MEF2_02	0.638318	40	161	777	2940	0.26	1
MEF2_03	0.944318	71	161	1490	2940	0.51	1
MEF2_04	0.870674	136	161	2579	2940	0.88	1
MEF2_Q6_01	0.163668	14	161	207	2940	0.07	0.521352
MEF3_B	0.167044	3	161	39	2940	0.01	0.528608
MEIS1AHOXA9_01	0.455791	127	161	2316	2940	0.79	0.989626
MEIS1BHOXA9_02	0.704422	28	161	571	2940	0.19	1
MEIS1_01	0.229427	96	161	1677	2940	0.57	0.636844
MIF1_01	0.156645	3	161	38	2940	0.01	0.519073
MINI19_B	0.0203717	138	161	2345	2940	0.8	0.106509
MINI20_B	0.127366	132	161	2312	2940	0.79	0.437595
MMEF2_Q6	0.989457	109	161	2234	2940	0.76	1
MOVOB_01	0.121422	159	161	2874	2940	0.98	0.423216
MRF2_01	0.923808	121	161	2353	2940	0.8	1
MTATA_B	0.734049	154	161	2845	2940	0.97	1
MTF1_Q4	1	7	161	908	2940	0.31	1
MUSCLE_INI_B	0.00386537	153	161	2630	2940	0.89	0.0290507
MYB_Q3	0.607438	157	161	2882	2940	0.98	1
MYB_Q5_01	0.282387	160	161	2917	2940	0.99	0.711142
MYB_Q6	0.681274	160	161	2933	2940	1	1
MYCMAX_01	0.00552911	41	161	523	2940	0.18	0.0359392
MYCMAX_02	0.122544	67	161	1102	2940	0.37	0.424054
MYCMAX_03	0.031705	20	161	249	2940	0.08	0.148059
MYCMAX_B	0.0219965	68	161	1026	2940	0.35	0.112557
MYC_Q2	0.00195981	44	161	541	2940	0.18	0.016538
MYOD_01	0.253509	46	161	782	2940	0.27	0.673689
MYOD_Q6	1.77e-07	138	161	2019	2940	0.69	3.70161e-06
MYOD_Q6_01	3.5909e-06	153	161	2469	2940	0.84	5.95594e-05
MYOGENIN_Q6	0	146	161	1956	2940	0.67	0
MYOGNF1_01	0.577786	160	161	2930	2940	1	1
MZF1_01	0.0447951	150	161	2633	2940	0.9	0.190677
MZF1_02	0.265588	143	161	2571	2940	0.87	0.683144
NANOG_01	0.660353	30	161	597	2940	0.2	1
NERF_Q2	0.994452	159	161	2938	2940	1	1
NF1_Q6	0.0939638	153	161	2726	2940	0.93	0.347666
NF1_Q6_01	0	155	161	1113	2940	0.38	0
NFAT_Q4_01	0.920898	109	161	2146	2940	0.73	1
NFAT_Q6	0.980912	106	161	2161	2940	0.74	1
NFE2_01	0	142	161	698	2940	0.24	0
NFKAPPAB50_01	0.0129119	128	161	2121	2940	0.72	0.0722167
NFKAPPAB65_01	0.970814	56	161	1247	2940	0.42	1
NFKAPPAB_01	1	30	161	1195	2940	0.41	1
NFKB_C	0.767359	78	161	1518	2940	0.52	1
NFKB_Q6	0.000117609	78	161	1019	2940	0.35	0.00148869
NFKB_Q6_01	0.776225	18	161	399	2940	0.14	1
NFMUE1_Q6	0.496922	5	161	103	2940	0.04	1
NFY_01	0.831177	76	161	1508	2940	0.51	1
NFY_C	0.977485	115	161	2305	2940	0.78	1
NFY_Q6	0.486207	80	161	1466	2940	0.5	1
NFY_Q6_01	0.0582556	60	161	934	2940	0.32	0.237465
NGFIC_01	0.00117852	115	161	1771	2940	0.6	0.0111151
NKX22_01	0.909316	9	161	259	2940	0.09	1
NKX25_01	0.465869	153	161	2796	2940	0.95	0.998138
NKX25_Q5	0.925694	40	161	892	2940	0.3	1
NKX3A_01	0.849529	24	161	540	2940	0.18	1
NKX61_01	0.815292	5	161	146	2940	0.05	1
NKX62_Q2	0.999934	89	161	2054	2940	0.7	1
NMYC_01	0.00138463	46	161	563	2940	0.19	0.0125662
NRF1_Q6	0.230735	10	161	155	2940	0.05	0.636844
NRF2_01	0.00412415	43	161	546	2940	0.19	0.0300563
NRF2_Q4	2.2961e-06	150	161	2375	2940	0.81	4.09046e-05
NRSE_B	0.983662	7	161	270	2940	0.09	1
OCT1_01	0.999999	43	161	1334	2940	0.45	1
OCT1_02	0.543188	156	161	2859	2940	0.97	1
OCT1_03	0.983768	148	161	2819	2940	0.96	1
OCT1_04	0.999593	81	161	1868	2940	0.64	1
OCT1_05	0.170502	44	161	718	2940	0.24	0.536024
OCT1_06	0.609876	138	161	2549	2940	0.87	1
OCT1_07	0.999984	40	161	1200	2940	0.41	1
OCT1_B	0.994518	26	161	729	2940	0.25	1
OCT1_Q5_01	0.997798	62	161	1470	2940	0.5	1
OCT1_Q6	0.999997	96	161	2233	2940	0.76	1
OCT4_01	0.992783	42	161	1042	2940	0.35	1
OCT_C	1	53	161	2255	2940	0.77	1
OCT_Q6	0.999998	105	161	2379	2940	0.81	1
OLF1_01	0.593466	31	161	599	2940	0.2	1
OSF2_Q6	0	122	161	1222	2940	0.42	0
OTX_Q1	0.907374	84	161	1695	2940	0.58	1
P53_01	0.545181	84	161	1556	2940	0.53	1
P53_02	0.158678	75	161	1264	2940	0.43	0.519212
P53_DECAMER_Q2	0.656654	126	161	2346	2940	0.8	1
PADS_C	0.342598	39	161	683	2940	0.23	0.823948
PAX2_01	0.896227	160	161	2938	2940	1	1
PAX3_01	0.263834	152	161	2747	2940	0.93	0.682282
PAX3_B	0.0576088	158	161	2830	2940	0.96	0.237378
PAX4_04	0.836034	111	161	2137	2940	0.73	1
PAX5_01	0.357594	76	161	1355	2940	0.46	0.847303
PAX6_01	0.84434	155	161	2874	2940	0.98	1
PAX6_Q2	0.605816	33	161	639	2940	0.22	1
PAX9_B	0.294193	5	161	82	2940	0.03	0.737014
PBX1_01	0.999876	28	161	893	2940	0.3	1
PBX1_02	0.978718	37	161	897	2940	0.31	1
PBX1_03	0.991232	51	161	1208	2940	0.41	1
PBX_Q3	0.980349	61	161	1360	2940	0.46	1
PEA3_Q6	0.475978	157	161	2871	2940	0.98	1
PEBP_Q6	0.960462	83	161	1726	2940	0.59	1
PIT1_Q6	0.964151	43	161	989	2940	0.34	1
PITX2_Q2	0.951038	44	161	992	2940	0.34	1
PLZF_02	0.983237	144	161	2764	2940	0.94	1
POU1F1_Q6	0.95216	27	161	660	2940	0.22	1
POU3F2_02	0.999993	120	161	2569	2940	0.87	1
POU6F1_01	0.257559	3	161	47	2940	0.02	0.680677
PPARA_01	0.157556	146	161	2601	2940	0.88	0.519073
PPARA_02	0.00793716	160	161	2853	2940	0.97	0.0483262
PPARG_01	0.0051421	4	161	20	2940	0.01	0.0348359
PPARG_03	0.0821996	91	161	1510	2940	0.51	0.316304
PPAR_DR1_Q2	0.513369	63	161	1164	2940	0.4	1
PR_01	0.226652	7	161	106	2940	0.04	0.636844
PR_02	0.0947609	11	161	143	2940	0.05	0.347939
PTF1BETA_Q6	0.0491238	14	161	171	2940	0.06	0.207268
RBPJK_01	0.978679	19	161	530	2940	0.18	1
RBPJK_Q4	0.00902328	40	161	522	2940	0.18	0.0535827
RFX1_01	0.790806	139	161	2606	2940	0.89	1
RORA1_01	0.849529	24	161	540	2940	0.18	1
RORA2_01	0.844603	47	161	978	2940	0.33	1
RORA_Q4	0.130981	17	161	247	2940	0.08	0.443676
RP58_01	0.668957	3	161	83	2940	0.03	1
RREB1_01	0.0911708	11	161	142	2940	0.05	0.339947
RSRFC4_01	0.417151	3	161	60	2940	0.02	0.946462
RSRFC4_Q2	0.108768	3	161	33	2940	0.01	0.387535
RUSH1A_02	0.171703	160	161	2908	2940	0.99	0.536294
R_01	0.651425	4	161	101	2940	0.03	1
S8_01	0.934188	63	161	1333	2940	0.45	1
SF1_Q6	0.999971	39	161	1163	2940	0.4	1
SF1_Q6_01	1	61	161	2176	2940	0.74	1
SMAD3_Q6	0.0624576	99	161	1641	2940	0.56	0.250351
SMAD_Q6_01	0.005134	158	161	2775	2940	0.94	0.0348359
SOX10_Q6	0.928113	114	161	2237	2940	0.76	1
SOX9_B1	1	67	161	2009	2940	0.68	1
SOX_Q6	0.853247	146	161	2737	2940	0.93	1
SP1_01	1.536e-07	145	161	2186	2940	0.74	3.35825e-06
SP1_Q2_01	1.18373e-05	139	161	2140	2940	0.73	0.000172538
SP1_Q4_01	1.04734e-05	138	161	2114	2940	0.72	0.000157428
SP1_Q6	1.485e-07	136	161	1969	2940	0.67	3.35825e-06
SP1_Q6_01	0.000428064	137	161	2192	2940	0.75	0.00457553
SP3_Q3	0.743309	153	161	2830	2940	0.96	1
SPZ1_01	0.0052915	154	161	2664	2940	0.91	0.0348659
SREBP1_01	0.923775	157	161	2911	2940	0.99	1
SREBP1_02	0.00564273	156	161	2719	2940	0.92	0.0361887
SREBP1_Q6	0.000876852	140	161	2280	2940	0.78	0.00878679
SREBP_Q3	0.519219	127	161	2331	2940	0.79	1
SRF_01	0.918304	16	161	411	2940	0.14	1
SRF_C	0.387333	16	161	284	2940	0.1	0.895708
SRF_Q4	0.436065	7	161	132	2940	0.04	0.971053
SRF_Q5_01	0.26856	10	161	161	2940	0.05	0.687114
SRF_Q5_02	0.980171	17	161	490	2940	0.17	1
SRF_Q6	0.88668	5	161	163	2940	0.06	1
STAF_01	0.757439	29	161	605	2940	0.21	1
STAF_02	0.932632	18	161	461	2940	0.16	1
STAT1_01	0.200508	85	161	1464	2940	0.5	0.595336
STAT3_01	0.0985982	109	161	1856	2940	0.63	0.356584
STAT5A_01	0.980697	28	161	721	2940	0.25	1
STAT5A_02	0.959126	149	161	2816	2940	0.96	1
STAT5B_01	0.815152	29	161	624	2940	0.21	1
STAT_01	0.00456717	123	161	1979	2940	0.67	0.0318378
STAT_Q6	4.45e-08	159	161	2596	2940	0.88	1.18914e-06
STRA13_01	0.568519	3	161	73	2940	0.02	1
SZF11_01	0.161784	63	161	1050	2940	0.36	0.521352
T3R_01	0.44592	8	161	151	2940	0.05	0.979395
TAL1BETAITF2_01	0.552083	158	161	2895	2940	0.98	1
TATA_01	0.999848	123	161	2560	2940	0.87	1
TATA_C	0.980586	144	161	2761	2940	0.94	1
TAXCREB_01	0.00307911	117	161	1845	2940	0.63	0.0239302
TAXCREB_02	1.28615e-05	129	161	1921	2940	0.65	0.000181952
TBP_Q6	0.98873	142	161	2744	2940	0.93	1
TBX5_01	0.44385	67	161	1217	2940	0.41	0.979395
TBX5_02	0.101199	116	161	1990	2940	0.68	0.36326
TCF11MAFG_01	0.398756	83	161	1495	2940	0.51	0.909014
TCF11_01	0.372044	160	161	2922	2940	0.99	0.872941
TCF4_Q5	0.990603	55	161	1281	2940	0.44	1
TEF1_Q6	0.190155	82	161	1405	2940	0.48	0.575249
TEF_Q6	0.999984	31	161	1013	2940	0.34	1
TEL2_Q6	0.0782047	155	161	2765	2940	0.94	0.305825
TFE_Q6	0.975802	77	161	1643	2940	0.56	1
TFIIA_Q6	0.788462	73	161	1435	2940	0.49	1
TFIII_Q6	0.568199	119	161	2198	2940	0.75	1
TGIF_01	0.220452	85	161	1472	2940	0.5	0.636581
UF1H3BETA_Q6	0.233024	6	161	91	2940	0.03	0.636844
USF2_Q6	0.00215956	46	161	575	2940	0.2	0.0179095
USF_01	0.707456	75	161	1442	2940	0.49	1
USF_02	0.615004	113	161	2102	2940	0.71	1
USF_C	0.501197	119	161	2181	2940	0.74	1
USF_Q6	0.130765	91	161	1541	2940	0.52	0.443676
USF_Q6_01	0.301601	92	161	1629	2940	0.55	0.747784
VBP_01	0.855423	7	161	198	2940	0.07	1
VDR_Q3	0.00195469	156	161	2694	2940	0.92	0.016538
VJUN_01	0.198996	2	161	28	2940	0.01	0.594515
VMAF_01	0.0447675	159	161	2852	2940	0.97	0.190677
VMYB_02	0.582996	159	161	2914	2940	0.99	1
WHN_B	0.0764993	44	161	672	2940	0.23	0.301608
WT1_Q6	0.00426001	135	161	2223	2940	0.76	0.030583
XBP1_01	0.180035	15	161	227	2940	0.08	0.555987
XFD1_01	0.959227	124	161	2430	2940	0.83	1
XFD2_01	0.999476	43	161	1157	2940	0.39	1
XFD3_01	0.994462	128	161	2556	2940	0.87	1
XPF1_Q6	0.360148	64	161	1138	2940	0.39	0.849172
YY1_01	0.999792	139	161	2767	2940	0.94	1
YY1_02	0.475904	159	161	2908	2940	0.99	1
YY1_Q6	0.430956	156	161	2848	2940	0.97	0.968645
YY1_Q6_02	0.890203	156	161	2894	2940	0.98	1
ZBRK1_01	0.546548	3	161	71	2940	0.02	1
ZEC_01	0.0206656	1	161	4	2940	0	0.106883
ZID_01	0.00308456	40	161	491	2940	0.17	0.0239302
ZNF219_01	0.565384	10	161	204	2940	0.07	1
ZTA_Q2	0.744914	23	161	487	2940	0.17	1

## Sheet: MDER_Myog_%GC
TFname	p.val	number_hits_exp	number_of_promoters_in_experimental	number_hits_random	number_of_promoters_in_random	freq_random_to_print	BH_corrected_pval
ACAAT_B	0.143643	14	161	214	3111	0.07	0.851473
AFP1_Q6	0.13295	10	161	145	3111	0.05	0.815004
AHRARNT_01	0.272858	85	161	1578	3111	0.51	0.948029
AHRARNT_02	0.305138	97	161	1822	3111	0.59	0.949439
AHRHIF_Q6	0.23725	106	161	1973	3111	0.63	0.897451
AHR_01	0.065288	56	161	921	3111	0.3	0.603721
AHR_Q5	0.00972756	24	161	295	3111	0.09	0.203999
AIRE_02	0.919822	100	161	2104	3111	0.68	0.999993
ALPHACP1_01	0.968714	63	161	1454	3111	0.47	0.999993
AMEF2_Q6	0.578319	33	161	669	3111	0.22	0.999993
AML1_01	0.659526	104	161	2066	3111	0.66	0.999993
AML1_Q6	0.580566	130	161	2539	3111	0.82	0.999993
AML_Q6	0.755579	106	161	2136	3111	0.69	0.999993
AP1FJ_Q2	0.0062786	158	161	2941	3111	0.95	0.140412
AP1_01	0.441672	143	161	2759	3111	0.89	0.999993
AP1_C	0.11424	136	161	2523	3111	0.81	0.78064
AP1_Q2	0.0341454	151	161	2800	3111	0.9	0.466654
AP1_Q2_01	0.615038	96	161	1899	3111	0.61	0.999993
AP1_Q4	0.00437819	147	161	2633	3111	0.85	0.134629
AP1_Q4_01	0.511396	98	161	1906	3111	0.61	0.999993
AP1_Q6	0.0598036	125	161	2257	3111	0.73	0.603721
AP1_Q6_01	0.0644436	144	161	2665	3111	0.86	0.603721
AP2ALPHA_01	0.00115494	159	161	2940	3111	0.95	0.0568228
AP2ALPHA_02	0.639735	137	161	2685	3111	0.86	0.999993
AP2GAMMA_01	0.049144	159	161	3020	3111	0.97	0.589728
AP2_Q6	0.00188902	157	161	2881	3111	0.93	0.0774497
AP2_Q6_01	0.227223	153	161	2921	3111	0.94	0.88725
AP3_Q6	0.916235	116	161	2395	3111	0.77	0.999993
AP4_01	0.00284941	71	161	1055	3111	0.34	0.107839
AP4_Q5	0	126	161	1533	3111	0.49	0
AP4_Q6	0	116	161	1442	3111	0.46	0
AP4_Q6_01	2.07e-08	143	161	2216	3111	0.71	2.5461e-06
AREB6_01	0.0544108	151	161	2817	3111	0.91	0.603721
AREB6_02	0.0731254	116	161	2085	3111	0.67	0.628244
AREB6_03	0.378005	109	161	2079	3111	0.67	0.997613
ARNT_01	0.294521	127	161	2407	3111	0.77	0.948029
ARNT_02	0.991462	126	161	2660	3111	0.86	0.999993
AR_01	0.153538	133	161	2479	3111	0.8	0.862518
AR_02	0.729262	118	161	2353	3111	0.76	0.999993
AR_03	0.552844	115	161	2245	3111	0.72	0.999993
AR_Q2	0.633066	106	161	2096	3111	0.67	0.999993
ATATA_B	0.655581	6	161	149	3111	0.05	0.999993
ATF1_Q6	0.298363	100	161	1878	3111	0.6	0.948029
ATF4_Q2	0.0632554	157	161	2970	3111	0.95	0.603721
ATF6_01	0.0103658	157	161	2922	3111	0.94	0.203999
ATF_01	0.158867	142	161	2668	3111	0.86	0.862518
ATF_B	0.160235	71	161	1262	3111	0.41	0.862518
BACH1_01	0.339637	19	161	347	3111	0.11	0.982949
BACH2_01	0.19835	16	161	262	3111	0.08	0.883905
BARBIE_01	0.568737	56	161	1113	3111	0.36	0.999993
BLIMP1_Q6	0.790131	4	161	127	3111	0.04	0.999993
BRCA_01	0.374824	157	161	3028	3111	0.97	0.997613
BRN2_01	0.942104	98	161	2086	3111	0.67	0.999993
CAAT_01	0.664663	91	161	1819	3111	0.58	0.999993
CAAT_C	0.334116	1	161	23	3111	0.01	0.972693
CACBINDINGPROTEIN_Q6	0.731801	112	161	2241	3111	0.72	0.999993
CACCCBINDINGFACTOR_Q6	0.0369986	31	161	450	3111	0.14	0.491981
CART1_01	0.998459	124	161	2674	3111	0.86	0.999993
CBF_01	0.449055	127	161	2449	3111	0.79	0.999993
CBF_02	0.329343	82	161	1540	3111	0.5	0.970261
CDC5_01	0.292085	40	161	727	3111	0.23	0.948029
CDPCR1_01	0.876034	77	161	1639	3111	0.53	0.999993
CDPCR3HD_01	0.690947	134	161	2641	3111	0.85	0.999993
CDPCR3_01	0.0662818	160	161	3059	3111	0.98	0.603721
CDP_01	0.465301	152	161	2939	3111	0.94	0.999993
CDP_02	0.552689	121	161	2360	3111	0.76	0.999993
CDXA_02	0.899523	148	161	2942	3111	0.95	0.999993
CEBPA_01	0.981895	126	161	2636	3111	0.85	0.999993
CEBPB_01	0.802947	150	161	2953	3111	0.95	0.999993
CEBPB_02	0.414732	134	161	2577	3111	0.83	0.999993
CEBPDELTA_Q6	0.854264	20	161	490	3111	0.16	0.999993
CEBPGAMMA_Q6	0.453727	153	161	2957	3111	0.95	0.999993
CEBP_C	0.380887	156	161	3008	3111	0.97	0.997613
CEBP_Q2	0.0870528	156	161	2954	3111	0.95	0.670541
CEBP_Q2_01	0.985701	152	161	3038	3111	0.98	0.999993
CEBP_Q3	0.913736	158	161	3091	3111	0.99	0.999993
CETS168_Q6	0.29914	159	161	3064	3111	0.98	0.948029
CETS1P54_01	0.882421	84	161	1777	3111	0.57	0.999993
CETS1P54_02	0.286606	156	161	2996	3111	0.96	0.948029
CETS1P54_03	0.732852	160	161	3105	3111	1	0.999993
CHCH_01	0.0298488	158	161	2978	3111	0.96	0.419589
CHX10_01	0.277151	4	161	68	3111	0.02	0.948029
CIZ_01	0.954576	27	161	701	3111	0.23	0.999993
CLOCKBMAL_Q6	0.000818172	11	161	78	3111	0.03	0.0447267
CLOX_01	0.598541	118	161	2315	3111	0.74	0.999993
CMAF_01	0.18926	160	161	3079	3111	0.99	0.883905
CMYB_01	0.0536459	159	161	3022	3111	0.97	0.603721
CMYC_01	0.0138074	38	161	533	3111	0.17	0.261279
CMYC_02	0.00372847	40	161	525	3111	0.17	0.122294
COMP1_01	0.210758	26	161	444	3111	0.14	0.88725
COREBINDINGFACTOR_Q6	0.889934	54	161	1199	3111	0.39	0.999993
COUPTF_Q6	0.62166	137	161	2681	3111	0.86	0.999993
COUP_01	0.659661	120	161	2370	3111	0.76	0.999993
COUP_DR1_Q6	0.158699	111	161	2038	3111	0.66	0.862518
CREBATF_Q6	0.300595	96	161	1801	3111	0.58	0.948029
CREBP1CJUN_01	0.0687334	128	161	2327	3111	0.75	0.603872
CREBP1_01	0.548094	155	161	3007	3111	0.97	0.999993
CREBP1_Q2	0.893305	107	161	2216	3111	0.71	0.999993
CREB_01	0.475303	139	161	2688	3111	0.86	0.999993
CREB_02	0.198694	87	161	1587	3111	0.51	0.883905
CREB_Q2	0.601729	120	161	2354	3111	0.76	0.999993
CREB_Q2_01	0.504167	95	161	1846	3111	0.59	0.999993
CREB_Q3	0.2689	92	161	1712	3111	0.55	0.944992
CREB_Q4	0.123601	121	161	2220	3111	0.71	0.791682
CREB_Q4_01	0.582168	88	161	1735	3111	0.56	0.999993
CREL_01	0.985733	42	161	1072	3111	0.34	0.999993
CRX_Q4	0.587611	118	161	2312	3111	0.74	0.999993
DBP_Q6	0.793188	121	161	2430	3111	0.78	0.999993
DEAF1_01	0.226029	50	161	893	3111	0.29	0.88725
DEAF1_02	0.811402	17	161	412	3111	0.13	0.999993
DEC_Q1	0.795988	62	161	1308	3111	0.42	0.999993
DELTAEF1_01	0.875931	83	161	1754	3111	0.56	0.999993
DMRT1_01	0.924236	25	161	632	3111	0.2	0.999993
DMRT2_01	0.569656	8	161	177	3111	0.06	0.999993
DMRT3_01	0.753957	4	161	121	3111	0.04	0.999993
DMRT4_01	0.976724	35	161	903	3111	0.29	0.999993
DMRT5_01	0.953657	17	161	483	3111	0.16	0.999993
DMRT7_01	0.979453	14	161	448	3111	0.14	0.999993
DR1_Q3	0.305156	62	161	1148	3111	0.37	0.949439
DR4_Q2	0.481641	158	161	3058	3111	0.98	0.999993
DTYPEPA_B	0.0953222	1	161	10	3111	0	0.710584
E12_Q6	0.154859	41	161	698	3111	0.22	0.862518
E2A_Q2	0.000100451	124	161	1982	3111	0.64	0.00706029
E2A_Q6	0.123902	66	161	1148	3111	0.37	0.791682
E2F1DP1RB_01	0.499792	36	161	707	3111	0.23	0.999993
E2F1DP1_01	0.727146	107	161	2145	3111	0.69	0.999993
E2F1DP2_01	0.905709	80	161	1716	3111	0.55	0.999993
E2F1_Q3	0.308916	82	161	1533	3111	0.49	0.949439
E2F1_Q3_01	0.720949	89	161	1800	3111	0.58	0.999993
E2F1_Q4	0.0183881	73	161	1170	3111	0.38	0.311963
E2F1_Q4_01	0.610095	19	161	402	3111	0.13	0.999993
E2F1_Q6	0.826955	54	161	1165	3111	0.37	0.999993
E2F1_Q6_01	0.925058	61	161	1363	3111	0.44	0.999993
E2F4DP1_01	0.365407	45	161	843	3111	0.27	0.997613
E2F4DP2_01	0.608972	108	161	2127	3111	0.68	0.999993
E2F_01	0.382141	77	161	1461	3111	0.47	0.997613
E2F_02	0.297161	31	161	560	3111	0.18	0.948029
E2F_03	0.691655	37	161	779	3111	0.25	0.999993
E2F_Q2	0.189795	140	161	2637	3111	0.85	0.883905
E2F_Q3	0.580511	60	161	1194	3111	0.38	0.999993
E2F_Q3_01	0.604281	18	161	381	3111	0.12	0.999993
E2F_Q4	0.547684	83	161	1628	3111	0.52	0.999993
E2F_Q4_01	0.615839	14	161	304	3111	0.1	0.999993
E2F_Q6	0.236471	55	161	991	3111	0.32	0.897451
E2F_Q6_01	0.487752	48	161	935	3111	0.3	0.999993
E2_01	0.0674892	12	161	158	3111	0.05	0.603721
E2_Q6	0.292341	14	161	246	3111	0.08	0.948029
E2_Q6_01	0.53092	2	161	54	3111	0.02	0.999993
E47_01	0.0291369	80	161	1325	3111	0.43	0.419589
E47_02	0.0576861	112	161	1990	3111	0.64	0.603721
E4BP4_01	0.785514	2	161	80	3111	0.03	0.999993
E4F1_Q6	0.310109	10	161	177	3111	0.06	0.949439
EBF_Q6	0.14827	60	161	1048	3111	0.34	0.862518
EBOX_Q6_01	0.173214	133	161	2487	3111	0.8	0.883905
EFC_Q6	0.91221	128	161	2607	3111	0.84	0.999993
EGR1_01	0.896202	71	161	1536	3111	0.49	0.999993
EGR2_01	0.703064	107	161	2137	3111	0.69	0.999993
EGR3_01	0.627018	92	161	1826	3111	0.59	0.999993
EGR_Q6	0.484672	124	161	2400	3111	0.77	0.999993
ELK1_01	0.970298	154	161	3054	3111	0.98	0.999993
ELK1_02	0.199418	160	161	3080	3111	0.99	0.883905
ER_Q6	0.767238	119	161	2384	3111	0.77	0.999993
ETF_Q6	0.222294	113	161	2105	3111	0.68	0.88725
ETS1_B	0.545687	126	161	2454	3111	0.79	0.999993
ETS2_B	0.277576	159	161	3062	3111	0.98	0.948029
ETS_Q4	0.724245	153	161	2992	3111	0.96	0.999993
ETS_Q6	0.434004	157	161	3034	3111	0.98	0.999993
EVI1_01	0.837856	34	161	771	3111	0.25	0.999993
EVI1_02	0.157969	4	161	55	3111	0.02	0.862518
EVI1_03	0.510345	1	161	33	3111	0.01	0.999993
EVI1_04	0.981347	16	161	498	3111	0.16	0.999993
EVI1_05	0.260969	5	161	83	3111	0.03	0.944992
EVI1_06	0.812399	2	161	84	3111	0.03	0.999993
FAC1_01	0.570053	149	161	2897	3111	0.93	0.999993
FOXD3_01	0.652334	119	161	2349	3111	0.76	0.999993
FOXJ2_01	0.552122	106	161	2072	3111	0.67	0.999993
FOXM1_01	0.381525	142	161	2727	3111	0.88	0.997613
FOXO1_01	0.997993	126	161	2699	3111	0.87	0.999993
FOXO1_02	0.967695	139	161	2831	3111	0.91	0.999993
FOXO3A_Q1	0.85897	119	161	2419	3111	0.78	0.999993
FOXO3_01	0.40252	140	161	2692	3111	0.87	0.999993
FOXO4_01	0.371162	25	161	466	3111	0.15	0.997613
FOXO4_02	0.12088	123	161	2259	3111	0.73	0.791682
FOXP3_Q4	0.61009	8	161	183	3111	0.06	0.999993
FOX_Q2	0.364755	66	161	1244	3111	0.4	0.997613
FREAC2_01	0.781815	104	161	2108	3111	0.68	0.999993
FREAC3_01	0.171392	111	161	2044	3111	0.66	0.883905
FREAC4_01	0.793585	141	161	2794	3111	0.9	0.999993
FREAC7_01	0.900673	136	161	2741	3111	0.88	0.999993
FXR_IR1_Q6	0.627857	1	161	41	3111	0.01	0.999993
FXR_Q3	0.787294	50	161	1069	3111	0.34	0.999993
GABP_B	0.2981	154	161	2955	3111	0.95	0.948029
GATA1_02	0.434116	147	161	2836	3111	0.91	0.999993
GATA1_04	0.828442	130	161	2607	3111	0.84	0.999993
GATA1_05	0.917476	125	161	2557	3111	0.82	0.999993
GATA1_06	0.810464	142	161	2816	3111	0.91	0.999993
GATA2_01	0.940182	152	161	3016	3111	0.97	0.999993
GATA2_02	0.765407	93	161	1893	3111	0.61	0.999993
GATA2_03	0.951351	109	161	2297	3111	0.74	0.999993
GATA3_01	0.992475	150	161	3021	3111	0.97	0.999993
GATA3_02	0.936996	104	161	2192	3111	0.7	0.999993
GATA3_03	0.805108	152	161	2987	3111	0.96	0.999993
GATA4_Q3	0.802947	150	161	2953	3111	0.95	0.999993
GATA6_01	0.784967	136	161	2702	3111	0.87	0.999993
GATA_C	0.511333	150	161	2907	3111	0.93	0.999993
GATA_Q6	0.779632	114	161	2295	3111	0.74	0.999993
GCM_Q2	0.416824	16	161	306	3111	0.1	0.999993
GCNF_01	0.437581	13	161	253	3111	0.08	0.999993
GC_01	0.499106	146	161	2828	3111	0.91	0.999993
GFI1B_01	0.558392	112	161	2189	3111	0.7	0.999993
GFI1_01	0.725138	86	161	1744	3111	0.56	0.999993
GFI1_Q6	0.508666	62	161	1211	3111	0.39	0.999993
GLI_Q2	0.968634	25	161	676	3111	0.22	0.999993
GRE_C	0.93514	157	161	3082	3111	0.99	0.999993
GR_01	0.595501	160	161	3101	3111	1	0.999993
HEB_Q6	0.00481792	65	161	966	3111	0.31	0.139436
HELIOSA_01	0.017685	160	161	3034	3111	0.98	0.310751
HEN1_01	0.785514	2	161	80	3111	0.03	0.999993
HEN1_02	0.0639626	10	161	126	3111	0.04	0.603721
HES1_Q2	0.449029	94	161	1810	3111	0.58	0.999993
HFH1_01	0.799973	94	161	1926	3111	0.62	0.999993
HFH3_01	0.80337	116	161	2341	3111	0.75	0.999993
HFH4_01	0.565996	3	161	77	3111	0.02	0.999993
HFH8_01	0.990495	116	161	2489	3111	0.8	0.999993
HIC1_02	0.0599715	136	161	2488	3111	0.8	0.603721
HIC1_03	0.242494	106	161	1975	3111	0.63	0.903841
HIF1_Q3	0.731517	33	161	712	3111	0.23	0.999993
HIF1_Q5	0.233421	39	161	690	3111	0.22	0.897451
HLF_01	0.275146	31	161	554	3111	0.18	0.948029
HMEF2_Q6	0.712965	14	161	324	3111	0.1	0.999993
HMGIY_Q3	0.868744	140	161	2798	3111	0.9	0.999993
HNF1_01	0.88484	53	161	1176	3111	0.38	0.999993
HNF1_C	0.956396	41	161	995	3111	0.32	0.999993
HNF1_Q6	0.911997	31	161	749	3111	0.24	0.999993
HNF1_Q6_01	0.843674	60	161	1291	3111	0.41	0.999993
HNF3ALPHA_Q6	0.756659	140	161	2767	3111	0.89	0.999993
HNF3B_01	0.744947	114	161	2283	3111	0.73	0.999993
HNF3_Q6	0.839899	132	161	2647	3111	0.85	0.999993
HNF3_Q6_01	0.950432	101	161	2150	3111	0.69	0.999993
HNF4ALPHA_Q6	0.512921	144	161	2792	3111	0.9	0.999993
HNF4_01	0.392666	67	161	1272	3111	0.41	0.999993
HNF4_01_B	0.581714	74	161	1465	3111	0.47	0.999993
HNF4_DR1_Q3	0.583911	52	161	1040	3111	0.33	0.999993
HNF4_Q6_01	0.753759	47	161	997	3111	0.32	0.999993
HNF6_Q6	0.378466	49	161	923	3111	0.3	0.997613
HOXA7_01	0.709381	39	161	824	3111	0.26	0.999993
HP1SITEFACTOR_Q6	0.500247	25	161	495	3111	0.16	0.999993
HSF1_01	0.724649	31	161	670	3111	0.22	0.999993
HSF2_01	0.477699	30	161	586	3111	0.19	0.999993
HSF_Q6	0.635886	23	161	487	3111	0.16	0.999993
HTF_01	0.49319	75	161	1457	3111	0.47	0.999993
ICSBP_Q6	0.407927	13	161	248	3111	0.08	0.999993
IK1_01	0.976545	51	161	1231	3111	0.4	0.999993
IK2_01	0.856132	160	161	3108	3111	1	0.999993
IPF1_Q4	0.987848	115	161	2463	3111	0.79	0.999993
IPF1_Q4_01	0.975244	95	161	2075	3111	0.67	0.999993
IRF1_01	0.108285	51	161	859	3111	0.28	0.76921
IRF1_Q6	0.211141	58	161	1038	3111	0.33	0.88725
IRF2_01	0.362226	21	161	389	3111	0.13	0.997613
IRF7_01	0.75023	76	161	1561	3111	0.5	0.999993
IRF_Q6	0.559086	15	161	313	3111	0.1	0.999993
IRF_Q6_01	0.0648214	57	161	939	3111	0.3	0.603721
ISRE_01	0.885071	12	161	331	3111	0.11	0.999993
KAISO_01	0.72862	44	161	929	3111	0.3	0.999993
KROX_Q6	0.396176	103	161	1968	3111	0.63	0.999993
LBP1_Q6	8.12e-08	156	161	2635	3111	0.85	7.99008e-06
LDSPOLYA_B	0.585216	97	161	1909	3111	0.61	0.999993
LEF1TCF1_Q4	0.641881	135	161	2648	3111	0.85	0.999993
LEF1_Q2	0.221387	160	161	3082	3111	0.99	0.88725
LEF1_Q2_01	0.972679	61	161	1422	3111	0.46	0.999993
LFA1_Q6	0.901568	75	161	1617	3111	0.52	0.999993
LHX3_01	0.107035	9	161	123	3111	0.04	0.76921
LMO2COM_01	0.167256	82	161	1476	3111	0.47	0.875427
LMO2COM_02	0.964101	37	161	923	3111	0.3	0.999993
LPOLYA_B	0.811187	9	161	242	3111	0.08	0.999993
LRF_Q2	0.0217582	131	161	2332	3111	0.75	0.345323
LRH1_Q5	0.210963	100	161	1845	3111	0.59	0.88725
LUN1_01	0.732067	25	161	552	3111	0.18	0.999993
LXR_DR4_Q3	0.220007	1	161	17	3111	0.01	0.88725
LXR_Q3	0.129099	2	161	24	3111	0.01	0.804011
LYF1_01	0.765453	138	161	2733	3111	0.88	0.999993
MAF_Q6_01	0.187717	128	161	2391	3111	0.77	0.883905
MAX_01	0.0210686	42	161	617	3111	0.2	0.345323
MAZR_01	0.985684	46	161	1154	3111	0.37	0.999993
MAZ_Q6	0.527682	80	161	1564	3111	0.5	0.999993
MEF2_01	0.75387	18	161	416	3111	0.13	0.999993
MEF2_02	0.219746	40	161	704	3111	0.23	0.88725
MEF2_03	0.396222	71	161	1350	3111	0.43	0.999993
MEF2_04	0.431444	136	161	2620	3111	0.84	0.999993
MEF2_Q6_01	0.0225745	14	161	163	3111	0.05	0.347083
MEF3_B	0.216261	3	161	46	3111	0.01	0.88725
MEIS1AHOXA9_01	0.237823	127	161	2389	3111	0.77	0.897451
MEIS1BHOXA9_02	0.381633	28	161	525	3111	0.17	0.997613
MEIS1_01	0.0843805	96	161	1697	3111	0.55	0.670541
MIF1_01	0.154609	3	161	40	3111	0.01	0.862518
MINI19_B	0.440164	138	161	2661	3111	0.86	0.999993
MINI20_B	0.737636	132	161	2616	3111	0.84	0.999993
MMEF2_Q6	0.64882	109	161	2158	3111	0.69	0.999993
MOVOB_01	0.539512	159	161	3081	3111	0.99	0.999993
MRF2_01	0.548904	121	161	2359	3111	0.76	0.999993
MTATA_B	0.571929	154	161	2991	3111	0.96	0.999993
MTF1_Q4	0.757527	7	161	187	3111	0.06	0.999993
MUSCLE_INI_B	0.483829	153	161	2961	3111	0.95	0.999993
MYB_Q3	0.356257	157	161	3026	3111	0.97	0.997613
MYB_Q5_01	0.318993	160	161	3089	3111	0.99	0.958289
MYB_Q6	0.62723	160	161	3102	3111	1	0.999993
MYCMAX_01	0.0172029	41	161	592	3111	0.19	0.310751
MYCMAX_02	0.0247986	67	161	1073	3111	0.34	0.369724
MYCMAX_03	0.046679	20	161	275	3111	0.09	0.574151
MYCMAX_B	0.47	68	161	1315	3111	0.42	0.999993
MYC_Q2	0.00591946	44	161	606	3111	0.19	0.140412
MYOD_01	0.42147	46	161	878	3111	0.28	0.999993
MYOD_Q6	9.86e-08	138	161	2123	3111	0.68	8.0852e-06
MYOD_Q6_01	0.000140435	153	161	2697	3111	0.87	0.00863678
MYOGENIN_Q6	0	146	161	2138	3111	0.69	0
MYOGNF1_01	0.901643	160	161	3109	3111	1	0.999993
MZF1_01	0.459186	150	161	2899	3111	0.93	0.999993
MZF1_02	0.778798	143	161	2826	3111	0.91	0.999993
NANOG_01	0.510967	30	161	594	3111	0.19	0.999993
NERF_Q2	0.473712	159	161	3077	3111	0.99	0.999993
NF1_Q6	0.381996	153	161	2947	3111	0.95	0.997613
NF1_Q6_01	0.135834	155	161	2945	3111	0.95	0.815004
NFAT_Q4_01	0.79464	109	161	2207	3111	0.71	0.999993
NFAT_Q6	0.883836	106	161	2192	3111	0.7	0.999993
NFE2_01	0.843842	142	161	2825	3111	0.91	0.999993
NFKAPPAB50_01	0.552545	128	161	2494	3111	0.8	0.999993
NFKAPPAB65_01	0.991303	56	161	1379	3111	0.44	0.999993
NFKAPPAB_01	0.96729	30	161	781	3111	0.25	0.999993
NFKB_C	0.910237	78	161	1681	3111	0.54	0.999993
NFKB_Q6	0.979891	78	161	1767	3111	0.57	0.999993
NFKB_Q6_01	0.938319	18	161	492	3111	0.16	0.999993
NFMUE1_Q6	0.668259	5	161	130	3111	0.04	0.999993
NFY_01	0.11117	76	161	1330	3111	0.43	0.770363
NFY_C	0.919383	115	161	2379	3111	0.76	0.999993
NFY_Q6	0.108888	80	161	1405	3111	0.45	0.76921
NFY_Q6_01	0.0855735	60	161	1011	3111	0.32	0.670541
NGFIC_01	0.56006	115	161	2247	3111	0.72	0.999993
NKX22_01	0.640323	9	161	208	3111	0.07	0.999993
NKX25_01	0.424371	153	161	2953	3111	0.95	0.999993
NKX25_Q5	0.948251	40	161	965	3111	0.31	0.999993
NKX3A_01	0.161284	24	161	393	3111	0.13	0.862518
NKX61_01	0.630855	5	161	125	3111	0.04	0.999993
NKX62_Q2	0.926062	89	161	1903	3111	0.61	0.999993
NMYC_01	0.00541472	46	161	637	3111	0.2	0.140213
NRF1_Q6	0.932618	10	161	309	3111	0.1	0.999993
NRF2_01	0.0823453	43	161	697	3111	0.22	0.670541
NRF2_Q4	0.176207	150	161	2844	3111	0.91	0.883905
NRSE_B	0.846319	7	161	207	3111	0.07	0.999993
OCT1_01	0.999516	43	161	1227	3111	0.39	0.999993
OCT1_02	0.443411	156	161	3015	3111	0.97	0.999993
OCT1_03	0.841028	148	161	2927	3111	0.94	0.999993
OCT1_04	0.835499	81	161	1694	3111	0.54	0.999993
OCT1_05	0.919467	44	161	1020	3111	0.33	0.999993
OCT1_06	0.116324	138	161	2566	3111	0.82	0.78399
OCT1_07	0.984598	40	161	1027	3111	0.33	0.999993
OCT1_B	0.912276	26	161	645	3111	0.21	0.999993
OCT1_Q5_01	0.811937	62	161	1315	3111	0.42	0.999993
OCT1_Q6	0.996416	96	161	2174	3111	0.7	0.999993
OCT4_01	0.616511	42	161	855	3111	0.27	0.999993
OCT_C	0.838955	53	161	1151	3111	0.37	0.999993
OCT_Q6	0.620233	105	161	2073	3111	0.67	0.999993
OLF1_01	0.88182	31	161	731	3111	0.23	0.999993
OSF2_Q6	0.770937	122	161	2441	3111	0.78	0.999993
OTX_Q1	0.19629	84	161	1528	3111	0.49	0.883905
P53_01	0.885657	84	161	1779	3111	0.57	0.999993
P53_02	0.328702	75	161	1405	3111	0.45	0.970261
P53_DECAMER_Q2	0.795679	126	161	2523	3111	0.81	0.999993
PADS_C	0.354379	39	161	726	3111	0.23	0.997613
PAX2_01	0.901643	160	161	3109	3111	1	0.999993
PAX3_01	0.451195	152	161	2937	3111	0.94	0.999993
PAX3_B	0.181338	158	161	3026	3111	0.97	0.883905
PAX4_04	0.36504	111	161	2114	3111	0.68	0.997613
PAX5_01	0.805964	76	161	1584	3111	0.51	0.999993
PAX6_01	0.529931	155	161	3005	3111	0.97	0.999993
PAX6_Q2	0.511198	33	161	652	3111	0.21	0.999993
PAX9_B	0.387577	5	161	97	3111	0.03	0.999993
PAX_Q6	0.366954	150	161	2884	3111	0.93	0.997613
PBX1_01	0.945639	28	161	713	3111	0.23	0.999993
PBX1_02	0.664768	37	161	771	3111	0.25	0.999993
PBX1_03	0.895374	51	161	1143	3111	0.37	0.999993
PBX_Q3	0.87553	61	161	1328	3111	0.43	0.999993
PEA3_Q6	0.761835	157	161	3063	3111	0.98	0.999993
PEBP_Q6	0.811299	83	161	1721	3111	0.55	0.999993
PIT1_Q6	0.281021	43	161	780	3111	0.25	0.948029
PITX2_Q2	0.716734	44	161	925	3111	0.3	0.999993
PLZF_02	0.698904	144	161	2827	3111	0.91	0.999993
POU1F1_Q6	0.310691	27	161	489	3111	0.16	0.949439
POU3F2_02	0.999993	120	161	2720	3111	0.87	0.999993
POU6F1_01	0.126718	3	161	37	3111	0.01	0.799296
PPARA_01	0.0746835	146	161	2716	3111	0.87	0.628244
PPARA_02	0.509572	160	161	3098	3111	1	0.999993
PPARG_01	0.00327667	4	161	19	3111	0.01	0.115152
PPARG_03	0.0555899	91	161	1573	3111	0.51	0.603721
PPAR_DR1_Q2	0.464366	63	161	1217	3111	0.39	0.999993
PR_01	0.211818	7	161	110	3111	0.04	0.88725
PR_02	0.0903045	11	161	150	3111	0.05	0.683536
PTF1BETA_Q6	0.184745	14	161	224	3111	0.07	0.883905
RBPJK_01	0.980745	19	161	565	3111	0.18	0.999993
RBPJK_Q4	0.979352	40	161	1013	3111	0.33	0.999993
RFX1_01	0.875462	139	161	2783	3111	0.89	0.999993
RORA1_01	0.665059	24	161	514	3111	0.17	0.999993
RORA2_01	0.573689	47	161	940	3111	0.3	0.999993
RORA_Q4	0.123382	17	161	259	3111	0.08	0.791682
RP58_01	0.446025	3	161	66	3111	0.02	0.999993
RREB1_01	0.268428	11	161	188	3111	0.06	0.944992
RSRFC4_01	0.318077	3	161	55	3111	0.02	0.958289
RSRFC4_Q2	0.10944	3	161	35	3111	0.01	0.76921
RUSH1A_02	0.199418	160	161	3080	3111	0.99	0.883905
R_01	0.858487	4	161	141	3111	0.05	0.999993
S8_01	0.209561	63	161	1132	3111	0.36	0.88725
SF1_Q6	0.978365	39	161	990	3111	0.32	0.999993
SF1_Q6_01	0.919094	61	161	1358	3111	0.44	0.999993
SMAD3_Q6	0.0872249	99	161	1758	3111	0.57	0.670541
SMAD_Q6_01	0.0062786	158	161	2941	3111	0.95	0.140412
SOX10_Q6	0.762609	114	161	2289	3111	0.74	0.999993
SOX9_B1	0.297716	67	161	1241	3111	0.4	0.948029
SOX_Q6	0.759129	146	161	2875	3111	0.92	0.999993
SP1_01	0.0574045	145	161	2682	3111	0.86	0.603721
SP1_Q2_01	0.383229	139	161	2668	3111	0.86	0.997613
SP1_Q4_01	0.31943	138	161	2633	3111	0.85	0.958289
SP1_Q6	0.135189	136	161	2533	3111	0.81	0.815004
SP1_Q6_01	0.331309	137	161	2616	3111	0.84	0.970261
SP3_Q3	0.856769	153	161	3012	3111	0.97	0.999993
SPZ1_01	0.261747	154	161	2949	3111	0.95	0.944992
SREBP1_01	0.783739	157	161	3065	3111	0.99	0.999993
SREBP1_02	0.389502	156	161	3009	3111	0.97	0.999993
SREBP1_Q6	0.218252	140	161	2646	3111	0.85	0.88725
SREBP_Q3	0.632418	127	161	2495	3111	0.8	0.999993
SRF_01	0.0753382	16	161	225	3111	0.07	0.628244
SRF_C	0.519198	16	161	325	3111	0.1	0.999993
SRF_Q4	0.48546	7	161	146	3111	0.05	0.999993
SRF_Q5_01	0.804884	10	161	262	3111	0.08	0.999993
SRF_Q5_02	0.987711	17	161	537	3111	0.17	0.999993
SRF_Q6	0.900461	5	161	177	3111	0.06	0.999993
STAF_01	0.864104	29	161	681	3111	0.22	0.999993
STAF_02	0.993198	18	161	582	3111	0.19	0.999993
STAT1_01	0.873914	85	161	1791	3111	0.58	0.999993
STAT3_01	0.712546	109	161	2178	3111	0.7	0.999993
STAT5A_01	0.95868	28	161	727	3111	0.23	0.999993
STAT5A_02	0.892075	149	161	2956	3111	0.95	0.999993
STAT5B_01	0.958506	29	161	748	3111	0.24	0.999993
STAT_01	0.363121	123	161	2348	3111	0.75	0.997613
STAT_Q6	0.442884	159	161	3075	3111	0.99	0.999993
STRA13_01	0.679051	3	161	89	3111	0.03	0.999993
SZF11_01	0.755339	63	161	1311	3111	0.42	0.999993
T3R_01	0.329664	8	161	144	3111	0.05	0.970261
TAL1BETAITF2_01	0.252443	158	161	3036	3111	0.98	0.933849
TATA_01	0.983166	123	161	2588	3111	0.83	0.999993
TATA_C	0.818232	144	161	2853	3111	0.92	0.999993
TAXCREB_01	0.227122	117	161	2186	3111	0.7	0.88725
TAXCREB_02	0.00521277	129	161	2228	3111	0.72	0.140213
TBP_Q6	0.910056	142	161	2847	3111	0.92	0.999993
TBX5_01	0.474171	67	161	1297	3111	0.42	0.999993
TBX5_02	0.198593	116	161	2155	3111	0.69	0.883905
TCF11MAFG_01	0.18144	83	161	1502	3111	0.48	0.883905
TCF11_01	0.258929	160	161	3085	3111	0.99	0.944992
TCF4_Q5	0.921984	55	161	1242	3111	0.4	0.999993
TEF1_Q6	0.167256	82	161	1476	3111	0.47	0.875427
TEF_Q6	0.971561	31	161	809	3111	0.26	0.999993
TEL2_Q6	0.264351	155	161	2971	3111	0.95	0.944992
TFE_Q6	0.714514	77	161	1567	3111	0.5	0.999993
TFIIA_Q6	0.715189	73	161	1490	3111	0.48	0.999993
TFIII_Q6	0.959233	119	161	2484	3111	0.8	0.999993
TGIF_01	0.0387166	85	161	1436	3111	0.46	0.501279
UF1H3BETA_Q6	0.605311	6	161	142	3111	0.05	0.999993
USF2_Q6	0.00995897	46	161	658	3111	0.21	0.203999
USF_01	0.421799	75	161	1435	3111	0.46	0.999993
USF_02	0.298256	113	161	2132	3111	0.69	0.948029
USF_C	0.238955	119	161	2230	3111	0.72	0.897451
USF_Q6	0.667684	91	161	1820	3111	0.59	0.999993
USF_Q6_01	0.266202	92	161	1711	3111	0.55	0.944992
VBP_01	0.414975	7	161	137	3111	0.04	0.999993
VDR_Q3	0.471666	156	161	3018	3111	0.97	0.999993
VJUN_01	0.425952	2	161	46	3111	0.01	0.999993
VMAF_01	0.188496	159	161	3052	3111	0.98	0.883905
VMYB_02	0.505942	159	161	3079	3111	0.99	0.999993
WHN_B	0.484267	44	161	857	3111	0.28	0.999993
WT1_Q6	0.877359	135	161	2714	3111	0.87	0.999993
XBP1_01	0.191893	15	161	243	3111	0.08	0.883905
XFD1_01	0.496319	124	161	2403	3111	0.77	0.999993
XFD2_01	0.95072	43	161	1029	3111	0.33	0.999993
XFD3_01	0.881854	128	161	2592	3111	0.83	0.999993
XPF1_Q6	0.350162	64	161	1201	3111	0.39	0.997613
YY1_01	0.992591	139	161	2868	3111	0.92	0.999993
YY1_02	0.442884	159	161	3075	3111	0.99	0.999993
YY1_Q6	0.209869	156	161	2984	3111	0.96	0.88725
YY1_Q6_02	0.732694	156	161	3044	3111	0.98	0.999993
ZBRK1_01	0.643743	3	161	85	3111	0.03	0.999993
ZEC_01	0.00128632	1	161	1	3111	0	0.0575335
ZID_01	0.040369	40	161	609	3111	0.2	0.509271
ZNF219_01	0.875158	10	161	283	3111	0.09	0.999993
ZTA_Q2	0.521226	23	161	461	3111	0.15	0.999993
