# Supplementary material for: CORE_TF: a user-friendly interface to identify evolutionary conserved transcription factor binding sites in sets of co-regulated genes
Source: BMC Bioinformatics. 2008 Nov 26;9:495. doi: 10.1186/1471-2105-9-495 (PMC2613159; doi:10.1186/1471-2105-9-495)
Supplement: Additional file 7 — Cao_et_al_2006_expression_CORE_TF. CORE_TF run results to identify over-represented TFBS in expression array data. [file 1471-2105-9-495-S7.xls]

## Sheet: MyoD_top20
TFname	p.val	number_hits_exp	number_of_promoters_in_experimental	number_hits_random	number_of_promoters_in_random	freq_random_to_print
ACAAT_B	0.12749	2	18	210	3000	0.07
AFP1_Q6	NA	0	18	132	3000	0.04
AHRARNT_01	0.823481	7	18	1578	3000	0.53
AHRARNT_02	0.430829	11	18	1850	3000	0.62
AHRHIF_Q6	0.870911	9	18	1965	3000	0.66
AHR_01	0.94411	2	18	912	3000	0.3
AHR_Q5	0.540205	1	18	295	3000	0.1
AIRE_01	NA	18	18	3000	3000	1
AIRE_02	0.537155	11	18	1940	3000	0.65
ALPHACP1_01	0.677947	7	18	1415	3000	0.47
AMEF2_Q6	0.345471	4	18	648	3000	0.22
AML1_01	0.4146	12	18	2002	3000	0.67
AML1_Q6	0.342221	15	18	2457	3000	0.82
AML_Q6	0.505733	12	18	2077	3000	0.69
AP1FJ_Q2	0.750975	16	18	2840	3000	0.95
AP1_01	0.373666	16	18	2657	3000	0.89
AP1_C	0.0204549	17	18	2417	3000	0.81
AP1_Q2	0.703289	15	18	2682	3000	0.89
AP1_Q2_01	0.571524	10	18	1807	3000	0.6
AP1_Q4	0.867798	13	18	2537	3000	0.85
AP1_Q4_01	0.58074	10	18	1815	3000	0.6
AP1_Q6	0.759176	11	18	2136	3000	0.71
AP1_Q6_01	0.486096	15	18	2554	3000	0.85
AP2ALPHA_01	0.372861	17	18	2840	3000	0.95
AP2ALPHA_02	0.3139	16	18	2619	3000	0.87
AP2ALPHA_03	NA	18	18	2979	3000	0.99
AP2GAMMA_01	0.645798	17	18	2928	3000	0.98
AP2REP_01	NA	18	18	3000	3000	1
AP2_Q3	NA	18	18	2954	3000	0.98
AP2_Q6	NA	18	18	2799	3000	0.93
AP2_Q6_01	0.753237	16	18	2841	3000	0.95
AP3_Q6	0.935074	10	18	2231	3000	0.74
AP4_01	0.437765	6	18	1039	3000	0.35
AP4_Q5	0.00316341	14	18	1479	3000	0.49
AP4_Q6	0.0690058	11	18	1394	3000	0.46
AP4_Q6_01	0.0239724	16	18	2175	3000	0.72
APOLYA_B	NA	0	18	3	3000	0
AREB6_01	NA	18	18	2708	3000	0.9
AREB6_02	0.243039	13	18	2013	3000	0.67
AREB6_03	0.00824162	16	18	2026	3000	0.68
ARNT_01	0.980264	10	18	2380	3000	0.79
ARNT_02	0.755036	14	18	2575	3000	0.86
ARP1_01	NA	18	18	2994	3000	1
AR_01	0.488156	14	18	2391	3000	0.8
AR_02	0.0315818	16	18	2216	3000	0.74
AR_03	0.617924	12	18	2167	3000	0.72
AR_Q2	0.61204	11	18	2003	3000	0.67
ATATA_B	0.0121642	3	18	155	3000	0.05
ATF1_Q6	0.101037	13	18	1814	3000	0.6
ATF3_Q6	0.703697	17	18	2942	3000	0.98
ATF4_Q2	0.431123	17	18	2863	3000	0.95
ATF6_01	0.363521	17	18	2836	3000	0.95
ATF_01	0.772607	14	18	2588	3000	0.86
ATF_B	0.470181	7	18	1229	3000	0.41
BACH1_01	0.123948	3	18	326	3000	0.11
BACH2_01	0.0162857	4	18	261	3000	0.09
BARBIE_01	0.419899	6	18	1024	3000	0.34
BEL1_B	NA	0	18	3	3000	0
BLIMP1_Q6	NA	0	18	114	3000	0.04
BRCA_01	0.574387	17	18	2909	3000	0.97
BRN2_01	0.732309	10	18	1954	3000	0.65
CAAT_01	0.0615609	13	18	1720	3000	0.57
CAAT_C	NA	0	18	15	3000	0.01
CACBINDINGPROTEIN_Q6	0.461102	13	18	2206	3000	0.74
CACCCBINDINGFACTOR_Q6	NA	0	18	453	3000	0.15
CACD_01	NA	18	18	2975	3000	0.99
CART1_01	0.879439	13	18	2550	3000	0.85
CBF_01	0.886635	12	18	2425	3000	0.81
CBF_02	0.411722	9	18	1504	3000	0.5
CDC5_01	0.0889494	6	18	676	3000	0.23
CDPCR1_01	0.666293	8	18	1568	3000	0.52
CDPCR3HD_01	0.0579682	17	18	2561	3000	0.85
CDPCR3_01	NA	18	18	2950	3000	0.98
CDP_01	0.394713	17	18	2849	3000	0.95
CDP_02	0.727724	12	18	2259	3000	0.75
CDXA_02	NA	18	18	2823	3000	0.94
CEBPA_01	0.691629	14	18	2530	3000	0.84
CEBPB_01	0.365835	17	18	2837	3000	0.95
CEBPB_02	0.541634	14	18	2428	3000	0.81
CEBPDELTA_Q6	0.518733	2	18	449	3000	0.15
CEBPGAMMA_Q6	0.748711	16	18	2839	3000	0.95
CEBP_C	0.872427	16	18	2896	3000	0.97
CEBP_Q2	NA	18	18	2849	3000	0.95
CEBP_Q2_01	NA	18	18	2921	3000	0.97
CEBP_Q3	NA	18	18	2980	3000	0.99
CETS168_Q6	NA	18	18	2968	3000	0.99
CETS1P54_01	0.825492	8	18	1743	3000	0.58
CETS1P54_02	NA	18	18	2889	3000	0.96
CETS1P54_03	NA	18	18	2994	3000	1
CHCH_01	0.890171	16	18	2905	3000	0.97
CHX10_01	NA	0	18	59	3000	0.02
CIZ_01	0.0809818	6	18	662	3000	0.22
CLOCKBMAL_Q6	NA	0	18	83	3000	0.03
CLOX_01	0.683545	12	18	2221	3000	0.74
CMAF_01	NA	18	18	2974	3000	0.99
CMYB_01	NA	18	18	2918	3000	0.97
CMYC_01	0.86765	1	18	549	3000	0.18
CMYC_02	0.853037	1	18	530	3000	0.18
COMP1_01	0.734597	1	18	416	3000	0.14
COREBINDINGFACTOR_Q6	0.117499	9	18	1172	3000	0.39
COUPTF_Q6	0.293759	16	18	2605	3000	0.87
COUP_01	0.00666386	17	18	2271	3000	0.76
COUP_DR1_Q6	0.622596	11	18	2012	3000	0.67
CP2_01	NA	18	18	2995	3000	1
CP2_02	NA	18	18	3000	3000	1
CREBATF_Q6	0.173618	12	18	1755	3000	0.58
CREBP1CJUN_01	0.476631	13	18	2218	3000	0.74
CREBP1_01	0.880402	16	18	2900	3000	0.97
CREBP1_Q2	0.205954	14	18	2151	3000	0.72
CREB_01	0.540433	15	18	2587	3000	0.86
CREB_02	0.293867	10	18	1557	3000	0.52
CREB_Q2	0.313702	14	18	2257	3000	0.75
CREB_Q2_01	0.220547	12	18	1814	3000	0.6
CREB_Q3	0.248783	11	18	1676	3000	0.56
CREB_Q4	0.207715	14	18	2153	3000	0.72
CREB_Q4_01	0.257953	11	18	1686	3000	0.56
CREL_01	0.642782	5	18	1048	3000	0.35
CRX_Q4	0.831079	11	18	2213	3000	0.74
DBP_Q6	0.610789	13	18	2319	3000	0.77
DEAF1_01	0.834701	3	18	899	3000	0.3
DEAF1_02	0.432548	2	18	397	3000	0.13
DEC_Q1	0.706569	6	18	1277	3000	0.43
DELTAEF1_01	0.0144163	14	18	1676	3000	0.56
DMRT1_01	0.46713	3	18	578	3000	0.19
DMRT2_01	0.228723	1	18	151	3000	0.05
DMRT3_01	NA	0	18	112	3000	0.04
DMRT4_01	0.357478	5	18	813	3000	0.27
DMRT5_01	0.139636	4	18	471	3000	0.16
DMRT7_01	0.452847	2	18	409	3000	0.14
DR1_Q3	0.552916	6	18	1136	3000	0.38
DR3_Q4	NA	18	18	2994	3000	1
DR4_Q2	0.971834	16	18	2956	3000	0.99
DTYPEPA_B	NA	0	18	6	3000	0
E12_Q6	0.226199	5	18	699	3000	0.23
E2A_Q2	0.161556	13	18	1914	3000	0.64
E2A_Q6	0.00353001	12	18	1144	3000	0.38
E2F1DP1RB_01	0.672278	3	18	731	3000	0.24
E2F1DP1_01	0.738621	11	18	2116	3000	0.71
E2F1DP2_01	0.667928	9	18	1732	3000	0.58
E2F1_Q3	0.464805	9	18	1551	3000	0.52
E2F1_Q3_01	0.770441	9	18	1836	3000	0.61
E2F1_Q4	0.781162	5	18	1188	3000	0.4
E2F1_Q4_01	0.260126	3	18	436	3000	0.15
E2F1_Q6	0.792893	5	18	1202	3000	0.4
E2F1_Q6_01	0.790986	6	18	1370	3000	0.46
E2F4DP1_01	0.61382	4	18	854	3000	0.28
E2F4DP2_01	0.864309	10	18	2107	3000	0.7
E2F_01	0.0829009	11	18	1428	3000	0.48
E2F_02	0.668375	2	18	551	3000	0.18
E2F_03	0.58818	4	18	833	3000	0.28
E2F_Q2	0.977779	12	18	2610	3000	0.87
E2F_Q3	0.472504	7	18	1231	3000	0.41
E2F_Q3_01	0.462917	2	18	415	3000	0.14
E2F_Q4	0.574458	9	18	1647	3000	0.55
E2F_Q4_01	0.612796	1	18	335	3000	0.11
E2F_Q6	0.821489	4	18	1063	3000	0.35
E2F_Q6_01	0.775213	4	18	1007	3000	0.34
E2_01	0.235474	1	18	154	3000	0.05
E2_Q6	0.185366	2	18	250	3000	0.08
E2_Q6_01	NA	0	18	52	3000	0.02
E47_01	0.356718	8	18	1291	3000	0.43
E47_02	0.0178043	15	18	1908	3000	0.64
E4BP4_01	NA	0	18	70	3000	0.02
E4F1_Q6	0.264898	1	18	167	3000	0.06
EBF_Q6	0.0217091	10	18	1053	3000	0.35
EBOX_Q6_01	0.0198541	17	18	2413	3000	0.8
EFC_Q6	0.944892	12	18	2520	3000	0.84
EGR1_01	0.842176	7	18	1604	3000	0.53
EGR2_01	0.895053	10	18	2154	3000	0.72
EGR3_01	0.903953	8	18	1867	3000	0.62
EGR_Q6	0.681916	13	18	2373	3000	0.79
ELF1_Q6	NA	18	18	2997	3000	1
ELK1_01	NA	18	18	2953	3000	0.98
ELK1_02	0.854978	17	18	2974	3000	0.99
ER_Q6	0.177085	15	18	2305	3000	0.77
ETF_Q6	0.745894	11	18	2123	3000	0.71
ETS1_B	0.845833	12	18	2375	3000	0.79
ETS2_B	NA	18	18	2955	3000	0.98
ETS_Q4	0.876432	16	18	2898	3000	0.97
ETS_Q6	0.942906	16	18	2935	3000	0.98
EVI1_01	0.816954	2	18	688	3000	0.23
EVI1_02	NA	0	18	49	3000	0.02
EVI1_03	NA	0	18	34	3000	0.01
EVI1_04	0.769048	1	18	444	3000	0.15
EVI1_05	NA	0	18	66	3000	0.02
EVI1_06	0.0856187	1	18	82	3000	0.03
FAC1_01	0.231823	17	18	2766	3000	0.92
FOXD3_01	0.9169	10	18	2193	3000	0.73
FOXJ2_01	0.167319	13	18	1922	3000	0.64
FOXM1_01	0.282697	16	18	2597	3000	0.87
FOXO1_01	0.490944	15	18	2557	3000	0.85
FOXO1_02	0.971442	13	18	2699	3000	0.9
FOXO3A_Q1	0.94385	10	18	2252	3000	0.75
FOXO3_01	0.490944	15	18	2557	3000	0.85
FOXO4_01	0.486175	2	18	429	3000	0.14
FOXO4_02	0.541876	12	18	2106	3000	0.7
FOXP3_Q4	0.27626	1	18	172	3000	0.06
FOX_Q2	0.856204	4	18	1112	3000	0.37
FREAC2_01	0.383191	12	18	1975	3000	0.66
FREAC3_01	0.671617	10	18	1896	3000	0.63
FREAC4_01	0.854325	14	18	2654	3000	0.88
FREAC7_01	0.346002	16	18	2640	3000	0.88
FXR_IR1_Q6	NA	0	18	35	3000	0.01
FXR_Q3	0.1117	8	18	1007	3000	0.34
GABP_B	0.464835	17	18	2875	3000	0.96
GATA1_01	NA	18	18	2995	3000	1
GATA1_02	0.153125	17	18	2703	3000	0.9
GATA1_04	0.404127	15	18	2501	3000	0.83
GATA1_05	0.894686	12	18	2436	3000	0.81
GATA1_06	0.142288	17	18	2692	3000	0.9
GATA2_01	NA	18	18	2906	3000	0.97
GATA2_02	0.351385	11	18	1779	3000	0.59
GATA2_03	0.79148	11	18	2169	3000	0.72
GATA3_01	NA	18	18	2909	3000	0.97
GATA3_02	0.287372	13	18	2058	3000	0.69
GATA3_03	NA	18	18	2877	3000	0.96
GATA4_Q3	NA	18	18	2840	3000	0.95
GATA6_01	0.505607	15	18	2566	3000	0.86
GATA_C	NA	18	18	2779	3000	0.93
GATA_Q6	0.225895	14	18	2173	3000	0.72
GCM_Q2	0.306976	2	18	324	3000	0.11
GCNF_01	0.445199	1	18	248	3000	0.08
GC_01	0.608893	16	18	2777	3000	0.93
GFI1B_01	0.307407	13	18	2077	3000	0.69
GFI1_01	0.758248	8	18	1662	3000	0.55
GFI1_Q6	0.557576	6	18	1140	3000	0.38
GLI_Q2	0.19844	5	18	672	3000	0.22
GRE_C	NA	18	18	2973	3000	0.99
GR_01	NA	18	18	2989	3000	1
GR_Q6	NA	18	18	3000	3000	1
HAND1E47_01	NA	18	18	3000	3000	1
HEB_Q6	0.0319668	9	18	956	3000	0.32
HELIOSA_01	0.645798	17	18	2928	3000	0.98
HEN1_01	0.0196959	2	18	98	3000	0.03
HEN1_02	0.0517013	2	18	143	3000	0.05
HES1_Q2	0.832198	8	18	1752	3000	0.58
HFH1_01	0.352462	11	18	1780	3000	0.59
HFH3_01	0.0980258	15	18	2188	3000	0.73
HFH4_01	NA	0	18	62	3000	0.02
HFH8_01	0.0746235	16	18	2352	3000	0.78
HIC1_02	0.814913	13	18	2484	3000	0.83
HIC1_03	0.0403799	15	18	2034	3000	0.68
HIF1_Q3	0.230443	5	18	703	3000	0.23
HIF1_Q5	0.399893	4	18	689	3000	0.23
HLF_01	0.402375	3	18	534	3000	0.18
HMEF2_Q6	0.281396	2	18	309	3000	0.1
HMGIY_Q3	0.998217	11	18	2678	3000	0.89
HMGIY_Q6	NA	18	18	2971	3000	0.99
HMX1_01	NA	0	18	5	3000	0
HNF1_01	0.927046	3	18	1063	3000	0.35
HNF1_C	0.490541	5	18	920	3000	0.31
HNF1_Q6	0.570332	3	18	651	3000	0.22
HNF1_Q6_01	0.779453	5	18	1186	3000	0.4
HNF3ALPHA_Q6	0.840546	14	18	2642	3000	0.88
HNF3B_01	0.544376	12	18	2108	3000	0.7
HNF3_Q6	0.423535	15	18	2514	3000	0.84
HNF3_Q6_01	0.622596	11	18	2012	3000	0.67
HNF4ALPHA_Q6	NA	18	18	2717	3000	0.91
HNF4_01	0.652909	6	18	1225	3000	0.41
HNF4_01_B	0.705147	7	18	1442	3000	0.48
HNF4_DR1_Q3	0.805779	4	18	1043	3000	0.35
HNF4_Q6_01	0.184407	7	18	956	3000	0.32
HNF6_Q6	0.793167	3	18	848	3000	0.28
HOXA7_01	0.345294	5	18	803	3000	0.27
HP1SITEFACTOR_Q6	0.299729	3	18	464	3000	0.15
HSF1_01	0.89382	1	18	588	3000	0.2
HSF1_Q6	NA	0	18	63	3000	0.02
HSF2_01	0.832664	1	18	506	3000	0.17
HSF_Q6	0.585483	2	18	492	3000	0.16
HTF_01	0.72553	7	18	1463	3000	0.49
ICSBP_Q6	0.408639	1	18	231	3000	0.08
IK1_01	0.111153	9	18	1161	3000	0.39
IK2_01	0.970421	17	18	2995	3000	1
IPF1_Q4	0.159318	15	18	2283	3000	0.76
IPF1_Q4_01	0.158025	13	18	1909	3000	0.64
IRF1_01	0.901974	2	18	812	3000	0.27
IRF1_Q6	0.512831	5	18	938	3000	0.31
IRF2_01	0.400064	2	18	378	3000	0.13
IRF7_01	0.0934054	11	18	1451	3000	0.48
IRF_Q6	0.553486	1	18	302	3000	0.1
IRF_Q6_01	0.434368	5	18	875	3000	0.29
ISRE_01	NA	0	18	282	3000	0.09
KAISO_01	0.070672	8	18	927	3000	0.31
KROX_Q6	0.758832	10	18	1981	3000	0.66
LBP1_Q6	NA	18	18	2567	3000	0.86
LDSPOLYA_B	0.397709	11	18	1821	3000	0.61
LEF1TCF1_Q4	0.855614	13	18	2524	3000	0.84
LEF1_Q2	NA	18	18	2972	3000	0.99
LEF1_Q2_01	0.758421	6	18	1332	3000	0.44
LFA1_Q6	0.163319	11	18	1570	3000	0.52
LHX3_01	NA	0	18	120	3000	0.04
LMO2COM_01	0.305962	9	18	1405	3000	0.47
LMO2COM_02	0.458124	5	18	894	3000	0.3
LPOLYA_B	NA	0	18	218	3000	0.07
LRF_Q2	0.778012	12	18	2305	3000	0.77
LRH1_Q5	0.568062	10	18	1804	3000	0.6
LUN1_01	0.651051	2	18	538	3000	0.18
LXR_DR4_Q3	NA	0	18	16	3000	0.01
LXR_Q3	NA	0	18	33	3000	0.01
LYF1_01	0.370334	16	18	2655	3000	0.89
MAF_Q6	NA	0	18	63	3000	0.02
MAF_Q6_01	0.577365	13	18	2294	3000	0.76
MAX_01	0.913391	1	18	623	3000	0.21
MAZR_01	0.242363	8	18	1178	3000	0.39
MAZ_Q6	0.301801	10	18	1565	3000	0.52
MEF2_01	0.710427	1	18	398	3000	0.13
MEF2_02	0.0729682	6	18	647	3000	0.22
MEF2_03	0.0767497	10	18	1250	3000	0.42
MEF2_04	0.366817	15	18	2475	3000	0.82
MEF2_Q6_01	0.0720962	2	18	164	3000	0.05
MEF3_B	0.0040909	2	18	55	3000	0.02
MEIS1AHOXA9_01	0.15548	15	18	2278	3000	0.76
MEIS1BHOXA9_02	NA	0	18	492	3000	0.16
MEIS1_01	0.0951506	12	18	1625	3000	0.54
MIF1_01	NA	0	18	35	3000	0.01
MINI19_B	0.591354	15	18	2617	3000	0.87
MINI20_B	0.760485	14	18	2579	3000	0.86
MMEF2_Q6	0.633095	11	18	2021	3000	0.67
MOVOB_01	NA	18	18	2975	3000	0.99
MRF2_01	0.977459	9	18	2232	3000	0.74
MSX1_01	NA	18	18	2972	3000	0.99
MTATA_B	0.841426	16	18	2881	3000	0.96
MTF1_Q4	NA	0	18	171	3000	0.06
MUSCLE_INI_B	NA	18	18	2881	3000	0.96
MYB_Q3	0.678307	17	18	2936	3000	0.98
MYB_Q5_01	0.897336	17	18	2982	3000	0.99
MYB_Q6	NA	18	18	2990	3000	1
MYCMAX_01	0.901494	1	18	601	3000	0.2
MYCMAX_02	0.641669	5	18	1047	3000	0.35
MYCMAX_03	0.48272	1	18	266	3000	0.09
MYCMAX_B	0.77333	6	18	1349	3000	0.45
MYC_Q2	0.908683	1	18	614	3000	0.2
MYOD_01	0.110459	7	18	855	3000	0.28
MYOD_Q6	0.000941144	17	18	2037	3000	0.68
MYOD_Q6_01	NA	18	18	2599	3000	0.87
MYOGENIN_Q6	NA	18	18	2077	3000	0.69
MYOGNF1_01	NA	18	18	2998	3000	1
MZF1_01	0.372861	17	18	2840	3000	0.95
MZF1_02	0.556923	16	18	2753	3000	0.92
NANOG_01	0.112619	5	18	574	3000	0.19
NERF_Q2	NA	18	18	2979	3000	0.99
NF1_Q6	0.328323	17	18	2820	3000	0.94
NF1_Q6_01	0.322093	17	18	2817	3000	0.94
NFAT_Q4_01	0.297822	13	18	2068	3000	0.69
NFAT_Q6	0.679997	11	18	2062	3000	0.69
NFE2_01	0.740501	15	18	2704	3000	0.9
NFKAPPAB50_01	0.576929	14	18	2452	3000	0.82
NFKAPPAB65_01	0.963181	4	18	1368	3000	0.46
NFKAPPAB_01	0.724049	3	18	777	3000	0.26
NFKB_C	0.221539	11	18	1645	3000	0.55
NFKB_Q6	0.524011	10	18	1766	3000	0.59
NFKB_Q6_01	0.791406	1	18	464	3000	0.15
NFMUE1_Q6	NA	0	18	134	3000	0.04
NFY_01	0.323641	8	18	1260	3000	0.42
NFY_C	0.324184	14	18	2266	3000	0.76
NFY_Q6	0.565928	7	18	1312	3000	0.44
NFY_Q6_01	0.530035	5	18	952	3000	0.32
NGFIC_01	0.542606	13	18	2268	3000	0.76
NKX22_01	0.337532	1	18	199	3000	0.07
NKX25_01	0.741911	16	18	2836	3000	0.95
NKX25_Q5	0.495508	5	18	924	3000	0.31
NKX3A_01	0.13789	3	18	339	3000	0.11
NKX61_01	NA	0	18	111	3000	0.04
NKX62_Q2	0.518203	10	18	1761	3000	0.59
NMYC_01	0.923102	1	18	643	3000	0.21
NRF1_Q6	0.597171	1	18	326	3000	0.11
NRF2_01	0.610183	3	18	681	3000	0.23
NRF2_Q4	0.475264	16	18	2713	3000	0.9
NRSE_B	NA	0	18	221	3000	0.07
NRSF_01	NA	0	18	17	3000	0.01
NRSF_Q4	NA	0	18	18	3000	0.01
OCT1_01	0.557576	6	18	1140	3000	0.38
OCT1_02	NA	18	18	2913	3000	0.97
OCT1_03	NA	18	18	2820	3000	0.94
OCT1_04	0.322053	10	18	1585	3000	0.53
OCT1_05	0.0831184	8	18	954	3000	0.32
OCT1_06	0.336897	15	18	2453	3000	0.82
OCT1_07	0.874709	3	18	958	3000	0.32
OCT1_B	0.0621785	6	18	625	3000	0.21
OCT1_Q5_01	0.0268108	11	18	1240	3000	0.41
OCT1_Q6	0.139241	14	18	2064	3000	0.69
OCT4_01	0.0731597	7	18	787	3000	0.26
OCT_C	0.161131	8	18	1081	3000	0.36
OCT_Q6	0.176232	13	18	1934	3000	0.64
OLF1_01	0.306989	5	18	771	3000	0.26
OSF2_Q6	0.459955	14	18	2371	3000	0.79
OTX_Q1	0.302941	9	18	1402	3000	0.47
P53_01	0.504268	10	18	1749	3000	0.58
P53_02	0.452815	8	18	1377	3000	0.46
P53_DECAMER_Q2	0.535788	14	18	2424	3000	0.81
PADS_C	0.817815	2	18	689	3000	0.23
PAX2_01	NA	18	18	2999	3000	1
PAX3_01	0.939002	15	18	2847	3000	0.95
PAX3_B	NA	18	18	2932	3000	0.98
PAX4_04	0.60851	11	18	2000	3000	0.67
PAX5_01	0.137421	11	18	1531	3000	0.51
PAX5_02	NA	18	18	3000	3000	1
PAX6_01	0.556873	17	18	2904	3000	0.97
PAX6_Q2	0.919817	1	18	636	3000	0.21
PAX8_01	NA	18	18	2999	3000	1
PAX9_B	NA	0	18	97	3000	0.03
PAX_Q6	NA	18	18	2782	3000	0.93
PBX1_01	0.0826493	6	18	665	3000	0.22
PBX1_02	0.639459	3	18	704	3000	0.23
PBX1_03	0.467624	6	18	1064	3000	0.35
PBX_Q3	0.0029151	13	18	1289	3000	0.43
PEA3_Q6	NA	18	18	2958	3000	0.99
PEBP_Q6	0.22667	11	18	1651	3000	0.55
PIT1_Q6	0.383878	4	18	677	3000	0.23
PITX2_Q2	0.658317	4	18	892	3000	0.3
PLZF_02	0.162567	17	18	2712	3000	0.9
POLY_C	NA	0	18	14	3000	0
POU1F1_Q6	0.4993	2	18	437	3000	0.15
POU3F2_02	0.0782267	17	18	2604	3000	0.87
POU6F1_01	NA	0	18	28	3000	0.01
PPARA_01	0.292359	16	18	2604	3000	0.87
PPARA_02	NA	18	18	2988	3000	1
PPARG_01	NA	0	18	24	3000	0.01
PPARG_03	0.276381	10	18	1539	3000	0.51
PPAR_DR1_Q2	0.833621	5	18	1255	3000	0.42
PR_01	NA	0	18	92	3000	0.03
PR_02	NA	0	18	126	3000	0.04
PTF1BETA_Q6	0.119514	2	18	204	3000	0.07
PU1_Q6	NA	18	18	2994	3000	1
RBPJK_01	0.191583	4	18	522	3000	0.17
RBPJK_Q4	0.0906411	8	18	969	3000	0.32
RFX1_01	0.129541	17	18	2678	3000	0.89
RFX1_02	NA	18	18	2992	3000	1
RFX_Q6	NA	18	18	2988	3000	1
RORA1_01	NA	0	18	501	3000	0.17
RORA2_01	0.433118	5	18	874	3000	0.29
RORA_Q4	0.179252	2	18	246	3000	0.08
RP58_01	NA	0	18	61	3000	0.02
RREB1_01	0.126146	2	18	209	3000	0.07
RSRFC4_01	0.0293567	1	18	45	3000	0.01
RSRFC4_Q2	0.0129002	1	18	29	3000	0.01
RUSH1A_02	NA	18	18	2972	3000	0.99
R_01	0.0619701	2	18	154	3000	0.05
S8_01	0.646112	5	18	1051	3000	0.35
SF1_Q6	0.51899	5	18	943	3000	0.31
SF1_Q6_01	0.56138	7	18	1308	3000	0.44
SMAD3_Q6	0.0161162	14	18	1692	3000	0.56
SMAD4_Q6	NA	18	18	2965	3000	0.99
SMAD_Q6	NA	18	18	2995	3000	1
SMAD_Q6_01	NA	18	18	2835	3000	0.94
SOX10_Q6	0.0933903	15	18	2179	3000	0.73
SOX9_B1	0.217103	8	18	1150	3000	0.38
SOX_Q6	0.819225	15	18	2753	3000	0.92
SP1_01	0.108678	17	18	2652	3000	0.88
SP1_Q2_01	0.586215	15	18	2614	3000	0.87
SP1_Q4_01	0.53207	15	18	2582	3000	0.86
SP1_Q6	0.44187	15	18	2526	3000	0.84
SP1_Q6_01	0.530402	15	18	2581	3000	0.86
SP3_Q3	NA	18	18	2919	3000	0.97
SPZ1_01	NA	18	18	2880	3000	0.96
SREBP1_01	NA	18	18	2952	3000	0.98
SREBP1_02	0.563817	17	18	2906	3000	0.97
SREBP1_Q6	0.0719859	17	18	2592	3000	0.86
SREBP_Q3	0.108642	16	18	2416	3000	0.81
SRF_01	0.423814	1	18	238	3000	0.08
SRF_C	0.269568	2	18	302	3000	0.1
SRF_Q4	0.197535	1	18	137	3000	0.05
SRF_Q5_01	0.162784	2	18	235	3000	0.08
SRF_Q5_02	0.344799	3	18	495	3000	0.17
SRF_Q6	0.0807201	2	18	172	3000	0.06
STAF_01	0.783877	2	18	652	3000	0.22
STAF_02	NA	0	18	532	3000	0.18
STAT1_01	0.911672	7	18	1724	3000	0.57
STAT3_01	0.931907	9	18	2079	3000	0.69
STAT5A_01	0.612775	3	18	683	3000	0.23
STAT5A_02	NA	18	18	2858	3000	0.95
STAT5B_01	0.63696	3	18	702	3000	0.23
STAT_01	0.434319	13	18	2185	3000	0.73
STAT_Q6	NA	18	18	2967	3000	0.99
STRA13_01	NA	0	18	77	3000	0.03
SZF11_01	0.697585	6	18	1268	3000	0.42
T3R_01	0.0499346	2	18	141	3000	0.05
TAACC_B	NA	0	18	2	3000	0
TAL1ALPHAE47_01	NA	18	18	2991	3000	1
TAL1BETAE47_01	NA	18	18	2878	3000	0.96
TAL1BETAITF2_01	NA	18	18	2937	3000	0.98
TAL1_Q6	NA	18	18	2999	3000	1
TATA_01	0.809506	13	18	2479	3000	0.83
TATA_C	0.766972	15	18	2720	3000	0.91
TAXCREB_01	0.387385	13	18	2147	3000	0.72
TAXCREB_02	0.230605	14	18	2178	3000	0.73
TBP_Q6	0.515234	16	18	2733	3000	0.91
TBX5_01	0.131528	9	18	1195	3000	0.4
TBX5_02	0.321547	13	18	2090	3000	0.7
TCF11MAFG_01	0.701186	7	18	1438	3000	0.48
TCF11_01	NA	18	18	2977	3000	0.99
TCF4_Q5	0.751002	5	18	1154	3000	0.38
TEF1_Q6	0.0315082	12	18	1431	3000	0.48
TEF_Q6	0.0475237	7	18	725	3000	0.24
TEL2_Q6	0.815623	16	18	2869	3000	0.96
TFE_Q6	0.734984	7	18	1473	3000	0.49
TFIIA_Q6	0.0864508	11	18	1436	3000	0.48
TFIII_Q6	0.502462	14	18	2401	3000	0.8
TGIF_01	0.40976	8	18	1339	3000	0.45
TITF1_Q3	NA	18	18	2998	3000	1
UF1H3BETA_Q6	0.217519	1	18	146	3000	0.05
USF2_Q6	0.931849	1	18	663	3000	0.22
USF_01	0.685101	7	18	1422	3000	0.47
USF_02	0.051143	15	18	2073	3000	0.69
USF_C	0.405653	13	18	2162	3000	0.72
USF_Q6	0.937407	7	18	1786	3000	0.6
USF_Q6_01	0.485724	10	18	1733	3000	0.58
VBP_01	NA	0	18	128	3000	0.04
VDR_Q3	NA	18	18	2945	3000	0.98
VJUN_01	NA	0	18	47	3000	0.02
VMAF_01	NA	18	18	2946	3000	0.98
VMYB_01	NA	18	18	2998	3000	1
VMYB_02	0.814513	17	18	2966	3000	0.99
WHN_B	0.0857172	7	18	812	3000	0.27
WT1_Q6	0.360461	16	18	2649	3000	0.88
XBP1_01	NA	0	18	235	3000	0.08
XFD1_01	0.302293	14	18	2247	3000	0.75
XFD2_01	0.840619	3	18	907	3000	0.3
XFD3_01	0.746014	13	18	2424	3000	0.81
XPF1_Q6	0.00418114	12	18	1163	3000	0.39
YY1_01	0.200785	17	18	2744	3000	0.91
YY1_02	NA	18	18	2955	3000	0.98
YY1_Q6	NA	18	18	2857	3000	0.95
YY1_Q6_02	0.665939	17	18	2933	3000	0.98
ZBRK1_01	NA	0	18	77	3000	0.03
ZEC_01	NA	0	18	1	3000	0
ZF5_01	NA	18	18	2999	3000	1
ZF5_B	NA	18	18	2995	3000	1
ZIC1_01	NA	18	18	3000	3000	1
ZIC3_01	NA	18	18	2997	3000	1
ZID_01	0.442229	3	18	561	3000	0.19
ZNF219_01	0.242884	2	18	286	3000	0.1
ZTA_Q2	0.749823	1	18	428	3000	0.14

## Sheet: MyoD_top50
TFname	p.val	number_hits_exp	number_of_promoters_in_experimental	number_hits_random	number_of_promoters_in_random	freq_random_to_print
ACAAT_B	0.186164	4	43	213	3008	0.07
AFP1_Q6	0.511499	1	43	119	3008	0.04
AHRARNT_01	0.927719	18	43	1628	3008	0.54
AHRARNT_02	0.257425	29	43	1918	3008	0.64
AHRHIF_Q6	0.577979	28	43	2032	3008	0.68
AHR_01	0.813534	10	43	924	3008	0.31
AHR_Q5	0.28238	5	43	311	3008	0.1
AIRE_01	NA	43	43	3007	3008	1
AIRE_02	0.407748	27	43	1869	3008	0.62
ALPHACP1_01	0.427485	20	43	1393	3008	0.46
AMEF2_Q6	0.165006	11	43	624	3008	0.21
AML1_01	0.230403	30	43	1971	3008	0.66
AML1_Q6	0.16577	37	43	2450	3008	0.81
AML_Q6	0.313856	30	43	2026	3008	0.67
AP1FJ_Q2	0.263136	41	43	2828	3008	0.94
AP1_01	0.588857	37	43	2648	3008	0.88
AP1_C	0.166816	36	43	2372	3008	0.79
AP1_Q2	0.660674	37	43	2675	3008	0.89
AP1_Q2_01	0.872839	21	43	1762	3008	0.59
AP1_Q4	0.640016	35	43	2536	3008	0.84
AP1_Q4_01	0.608242	24	43	1774	3008	0.59
AP1_Q6	0.85533	27	43	2144	3008	0.71
AP1_Q6_01	0.291082	37	43	2525	3008	0.84
AP2ALPHA_01	0.342984	41	43	2853	3008	0.95
AP2ALPHA_02	0.779788	36	43	2662	3008	0.88
AP2ALPHA_03	NA	43	43	2978	3008	0.99
AP2GAMMA_01	0.902647	40	43	2931	3008	0.97
AP2REP_01	NA	43	43	3008	3008	1
AP2_Q3	0.439268	42	43	2951	3008	0.98
AP2_Q6	0.0568839	42	43	2814	3008	0.94
AP2_Q6_01	0.993737	36	43	2852	3008	0.95
AP3_Q6	0.819714	28	43	2180	3008	0.72
AP4_01	0.334187	16	43	1063	3008	0.35
AP4_Q5	0.00174799	30	43	1472	3008	0.49
AP4_Q6	0.0210551	26	43	1389	3008	0.46
AP4_Q6_01	0.0250563	36	43	2168	3008	0.72
APOLYA_B	0.00087408	1	43	3	3008	0
AREB6_01	0.0723666	41	43	2719	3008	0.9
AREB6_02	0.505815	28	43	1993	3008	0.66
AREB6_03	0.015062	35	43	2038	3008	0.68
ARNT_01	0.995571	27	43	2431	3008	0.81
ARNT_02	0.593531	36	43	2583	3008	0.86
ARP1_01	NA	43	43	2998	3008	1
AR_01	0.901327	31	43	2439	3008	0.81
AR_02	0.10321	35	43	2234	3008	0.74
AR_03	0.287654	32	43	2154	3008	0.72
AR_Q2	0.61869	27	43	1986	3008	0.66
ATATA_B	0.0675077	4	43	154	3008	0.05
ATF1_Q6	0.24532	28	43	1838	3008	0.61
ATF3_Q6	0.793687	41	43	2949	3008	0.98
ATF4_Q2	0.68428	40	43	2870	3008	0.95
ATF6_01	0.315588	41	43	2845	3008	0.95
ATF_01	0.735559	35	43	2579	3008	0.86
ATF_B	0.272762	19	43	1229	3008	0.41
BACH1_01	0.307989	5	43	321	3008	0.11
BACH2_01	0.0542703	6	43	242	3008	0.08
BARBIE_01	0.037646	20	43	1040	3008	0.35
BEL1_B	NA	0	43	4	3008	0
BLIMP1_Q6	NA	0	43	108	3008	0.04
BRCA_01	0.255331	42	43	2914	3008	0.97
BRN2_01	0.618872	25	43	1849	3008	0.61
CAAT_01	0.658346	23	43	1735	3008	0.58
CAAT_C	NA	0	43	22	3008	0.01
CACBINDINGPROTEIN_Q6	0.533517	31	43	2215	3008	0.74
CACCCBINDINGFACTOR_Q6	0.802738	4	43	457	3008	0.15
CACD_01	0.957069	41	43	2985	3008	0.99
CART1_01	0.876894	32	43	2478	3008	0.82
CBF_01	0.812855	32	43	2432	3008	0.81
CBF_02	0.251247	23	43	1490	3008	0.5
CDC5_01	0.222216	11	43	662	3008	0.22
CDPCR1_01	0.73602	19	43	1509	3008	0.5
CDPCR3HD_01	0.621563	35	43	2528	3008	0.84
CDPCR3_01	0.358033	42	43	2937	3008	0.98
CDP_01	0.660136	39	43	2802	3008	0.93
CDP_02	0.61986	30	43	2191	3008	0.73
CDXA_02	0.120259	41	43	2760	3008	0.92
CEBPA_01	0.935303	31	43	2477	3008	0.82
CEBPB_01	0.414609	40	43	2798	3008	0.93
CEBPB_02	0.479782	34	43	2397	3008	0.8
CEBPDELTA_Q6	0.869915	3	43	421	3008	0.14
CEBPGAMMA_Q6	0.547759	39	43	2768	3008	0.92
CEBP_C	0.968791	38	43	2884	3008	0.96
CEBP_Q2	NA	43	43	2834	3008	0.94
CEBP_Q2_01	0.192727	42	43	2895	3008	0.96
CEBP_Q3	NA	43	43	2973	3008	0.99
CETS168_Q6	NA	43	43	2975	3008	0.99
CETS1P54_01	0.975307	18	43	1742	3008	0.58
CETS1P54_02	0.747029	40	43	2886	3008	0.96
CETS1P54_03	NA	43	43	3002	3008	1
CHCH_01	0.924734	39	43	2896	3008	0.96
CHX10_01	NA	0	43	56	3008	0.02
CIZ_01	0.155445	11	43	617	3008	0.21
CLOCKBMAL_Q6	NA	0	43	80	3008	0.03
CLOX_01	0.643552	29	43	2136	3008	0.71
CMAF_01	NA	43	43	2979	3008	0.99
CMYB_01	0.687695	41	43	2929	3008	0.97
CMYC_01	0.849813	5	43	570	3008	0.19
CMYC_02	0.991037	2	43	554	3008	0.18
COMP1_01	0.733596	4	43	419	3008	0.14
COREBINDINGFACTOR_Q6	0.0389214	21	43	1109	3008	0.37
COUPTF_Q6	0.483354	37	43	2608	3008	0.87
COUP_01	0.185708	34	43	2233	3008	0.74
COUP_DR1_Q6	0.361227	29	43	1983	3008	0.66
CP2_01	NA	43	43	3000	3008	1
CP2_02	NA	43	43	3006	3008	1
CREBATF_Q6	0.451037	25	43	1754	3008	0.58
CREBP1CJUN_01	0.0783051	35	43	2202	3008	0.73
CREBP1_01	0.423458	41	43	2874	3008	0.96
CREBP1_Q2	0.531511	30	43	2145	3008	0.71
CREB_01	0.568742	36	43	2573	3008	0.86
CREB_02	0.362931	23	43	1563	3008	0.52
CREB_Q2	0.821089	29	43	2246	3008	0.75
CREB_Q2_01	0.543385	25	43	1806	3008	0.6
CREB_Q3	0.452095	24	43	1685	3008	0.56
CREB_Q4	0.357703	31	43	2123	3008	0.71
CREB_Q4_01	0.457345	24	43	1688	3008	0.56
CREL_01	0.692039	13	43	1057	3008	0.35
CRX_Q4	0.913944	26	43	2141	3008	0.71
DBP_Q6	0.65511	31	43	2277	3008	0.76
DEAF1_01	0.930212	9	43	976	3008	0.32
DEAF1_02	0.55725	5	43	416	3008	0.14
DEC_Q1	0.785247	15	43	1264	3008	0.42
DELTAEF1_01	0.305936	25	43	1667	3008	0.55
DMRT1_01	0.357299	8	43	537	3008	0.18
DMRT2_01	0.143932	3	43	142	3008	0.05
DMRT3_01	0.415794	1	43	99	3008	0.03
DMRT4_01	0.698342	9	43	773	3008	0.26
DMRT5_01	0.0705318	9	43	422	3008	0.14
DMRT7_01	0.413814	5	43	361	3008	0.12
DR1_Q3	0.202917	18	43	1111	3008	0.37
DR3_Q4	NA	43	43	2997	3008	1
DR4_Q2	0.834865	41	43	2957	3008	0.98
DTYPEPA_B	NA	0	43	9	3008	0
E12_Q6	0.267763	11	43	689	3008	0.23
E2A_Q2	0.234713	29	43	1902	3008	0.63
E2A_Q6	0.0160313	22	43	1093	3008	0.36
E2F1DP1RB_01	0.529265	10	43	755	3008	0.25
E2F1DP1_01	0.871651	27	43	2159	3008	0.72
E2F1DP2_01	0.803014	22	43	1766	3008	0.59
E2F1_Q3	0.70551	21	43	1627	3008	0.54
E2F1_Q3_01	0.945263	22	43	1930	3008	0.64
E2F1_Q4	0.384906	18	43	1230	3008	0.41
E2F1_Q4_01	0.176458	8	43	445	3008	0.15
E2F1_Q6	0.78006	15	43	1260	3008	0.42
E2F1_Q6_01	0.625492	19	43	1438	3008	0.48
E2F4DP1_01	0.507053	12	43	883	3008	0.29
E2F4DP2_01	0.918548	26	43	2147	3008	0.71
E2F_01	0.491959	20	43	1430	3008	0.48
E2F_02	0.588642	7	43	572	3008	0.19
E2F_03	0.435647	12	43	846	3008	0.28
E2F_Q2	0.961844	33	43	2629	3008	0.87
E2F_Q3	0.764059	15	43	1248	3008	0.41
E2F_Q3_01	0.26021	7	43	427	3008	0.14
E2F_Q4	0.664704	22	43	1670	3008	0.56
E2F_Q4_01	0.21174	6	43	342	3008	0.11
E2F_Q6	0.824372	12	43	1080	3008	0.36
E2F_Q6_01	0.83278	11	43	1014	3008	0.34
E2_01	0.437551	2	43	169	3008	0.06
E2_Q6	0.54381	3	43	269	3008	0.09
E2_Q6_01	NA	0	43	57	3008	0.02
E47_01	0.17163	21	43	1289	3008	0.43
E47_02	0.0457353	32	43	1908	3008	0.63
E4BP4_01	NA	0	43	77	3008	0.03
E4F1_Q6	0.108667	4	43	178	3008	0.06
EBF_Q6	0.0134258	22	43	1078	3008	0.36
EBOX_Q6_01	0.112143	37	43	2404	3008	0.8
EFC_Q6	0.939077	31	43	2482	3008	0.83
EGR1_01	0.757801	21	43	1663	3008	0.55
EGR2_01	0.934597	26	43	2170	3008	0.72
EGR3_01	0.660759	26	43	1942	3008	0.65
EGR_Q6	0.578938	34	43	2442	3008	0.81
ELF1_Q6	NA	43	43	3005	3008	1
ELK1_01	0.515479	42	43	2962	3008	0.98
ELK1_02	0.939135	41	43	2980	3008	0.99
ER_Q6	0.552144	32	43	2293	3008	0.76
ETF_Q6	0.903286	27	43	2192	3008	0.73
ETS1_B	0.91903	29	43	2336	3008	0.78
ETS2_B	NA	43	43	2951	3008	0.98
ETS_Q4	0.989216	37	43	2876	3008	0.96
ETS_Q6	0.703609	41	43	2932	3008	0.97
EVI1_01	0.294423	10	43	638	3008	0.21
EVI1_02	NA	0	43	42	3008	0.01
EVI1_03	NA	0	43	34	3008	0.01
EVI1_04	0.547222	5	43	412	3008	0.14
EVI1_05	NA	0	43	59	3008	0.02
EVI1_06	0.137286	2	43	90	3008	0.03
FAC1_01	0.403099	39	43	2721	3008	0.9
FOXD3_01	0.591853	29	43	2108	3008	0.7
FOXJ2_01	0.0265752	32	43	1852	3008	0.62
FOXM1_01	0.343672	37	43	2550	3008	0.85
FOXO1_01	0.351147	36	43	2480	3008	0.82
FOXO1_02	0.628888	37	43	2663	3008	0.89
FOXO3A_Q1	0.842556	28	43	2198	3008	0.73
FOXO3_01	0.108344	38	43	2483	3008	0.83
FOXO4_01	0.132796	8	43	417	3008	0.14
FOXO4_02	0.725225	27	43	2049	3008	0.68
FOXP3_Q4	0.719225	1	43	174	3008	0.06
FOX_Q2	0.466173	15	43	1069	3008	0.36
FREAC2_01	0.332278	28	43	1895	3008	0.63
FREAC3_01	0.734307	24	43	1852	3008	0.62
FREAC4_01	0.319993	38	43	2614	3008	0.87
FREAC7_01	0.0927807	39	43	2553	3008	0.85
FXR_IR1_Q6	0.0099359	2	43	31	3008	0.01
FXR_Q3	0.299008	15	43	974	3008	0.32
GABP_B	0.918833	39	43	2893	3008	0.96
GATA1_01	NA	43	43	3003	3008	1
GATA1_02	0.0313337	41	43	2655	3008	0.88
GATA1_04	0.160445	37	43	2446	3008	0.81
GATA1_05	0.738806	32	43	2388	3008	0.79
GATA1_06	0.37977	38	43	2639	3008	0.88
GATA2_01	NA	43	43	2903	3008	0.97
GATA2_02	0.249477	26	43	1699	3008	0.56
GATA2_03	0.422911	30	43	2088	3008	0.69
GATA3_01	0.181602	42	43	2891	3008	0.96
GATA3_02	0.373365	29	43	1990	3008	0.66
GATA3_03	NA	43	43	2840	3008	0.94
GATA4_Q3	0.0518954	42	43	2808	3008	0.93
GATA6_01	0.277305	37	43	2518	3008	0.84
GATA_C	NA	43	43	2747	3008	0.91
GATA_Q6	0.0769355	34	43	2121	3008	0.71
GCM_Q2	0.300251	5	43	318	3008	0.11
GCNF_01	0.439181	3	43	236	3008	0.08
GC_01	0.633578	39	43	2794	3008	0.93
GFI1B_01	0.432486	29	43	2023	3008	0.67
GFI1_01	0.844398	20	43	1665	3008	0.55
GFI1_Q6	0.169314	19	43	1151	3008	0.38
GLI_Q2	0.499736	9	43	671	3008	0.22
GRE_C	NA	43	43	2963	3008	0.99
GR_01	NA	43	43	2990	3008	0.99
GR_Q6	NA	43	43	3008	3008	1
HAND1E47_01	NA	43	43	3008	3008	1
HEB_Q6	0.148766	16	43	933	3008	0.31
HELIOSA_01	0.661325	41	43	2924	3008	0.97
HEN1_01	0.0328277	3	43	85	3008	0.03
HEN1_02	0.111641	3	43	129	3008	0.04
HES1_Q2	0.798005	22	43	1762	3008	0.59
HFH1_01	0.118207	28	43	1726	3008	0.57
HFH3_01	0.060518	34	43	2094	3008	0.7
HFH4_01	NA	0	43	53	3008	0.02
HFH8_01	0.16623	35	43	2294	3008	0.76
HIC1_02	0.718777	34	43	2507	3008	0.83
HIC1_03	0.00508991	36	43	2032	3008	0.68
HIF1_Q3	0.148129	13	43	738	3008	0.25
HIF1_Q5	0.484673	10	43	733	3008	0.24
HLF_01	0.337854	8	43	528	3008	0.18
HMEF2_Q6	0.659492	3	43	310	3008	0.1
HMGIY_Q3	0.954161	33	43	2617	3008	0.87
HMGIY_Q6	NA	43	43	2972	3008	0.99
HMX1_01	NA	0	43	8	3008	0
HNF1_01	0.980031	8	43	1026	3008	0.34
HNF1_C	0.56029	12	43	911	3008	0.3
HNF1_Q6	0.798456	6	43	611	3008	0.2
HNF1_Q6_01	0.79955	13	43	1132	3008	0.38
HNF3ALPHA_Q6	0.386969	37	43	2569	3008	0.85
HNF3B_01	0.124298	32	43	2027	3008	0.67
HNF3_Q6	0.411358	35	43	2436	3008	0.81
HNF3_Q6_01	0.357258	28	43	1910	3008	0.63
HNF4ALPHA_Q6	0.191285	40	43	2712	3008	0.9
HNF4_01	0.738844	15	43	1230	3008	0.41
HNF4_01_B	0.871125	16	43	1413	3008	0.47
HNF4_DR1_Q3	0.83278	11	43	1014	3008	0.34
HNF4_Q6_01	0.124361	16	43	910	3008	0.3
HNF6_Q6	0.65389	10	43	820	3008	0.27
HOXA7_01	0.590415	10	43	786	3008	0.26
HP1SITEFACTOR_Q6	0.446114	6	43	441	3008	0.15
HSF1_01	0.972724	3	43	566	3008	0.19
HSF1_Q6	NA	0	43	64	3008	0.02
HSF2_01	0.943538	3	43	502	3008	0.17
HSF_Q6	0.332601	7	43	460	3008	0.15
HTF_01	0.853276	17	43	1465	3008	0.49
ICSBP_Q6	0.591995	2	43	212	3008	0.07
IK1_01	0.0598122	21	43	1154	3008	0.38
IK2_01	0.944387	42	43	3004	3008	1
IPF1_Q4	0.450744	32	43	2243	3008	0.75
IPF1_Q4_01	0.275766	28	43	1859	3008	0.62
IRF1_01	0.883139	7	43	759	3008	0.25
IRF1_Q6	0.647625	11	43	888	3008	0.3
IRF2_01	0.339326	5	43	333	3008	0.11
IRF7_01	0.29449	21	43	1381	3008	0.46
IRF_Q6	0.90701	1	43	269	3008	0.09
IRF_Q6_01	0.615203	10	43	799	3008	0.27
ISRE_01	0.910411	1	43	272	3008	0.09
KAISO_01	0.0151515	19	43	896	3008	0.3
KROX_Q6	0.630744	28	43	2061	3008	0.69
LBP1_Q6	0.136496	39	43	2592	3008	0.86
LDSPOLYA_B	0.504212	25	43	1784	3008	0.59
LEF1TCF1_Q4	0.572711	35	43	2507	3008	0.83
LEF1_Q2	NA	43	43	2968	3008	0.99
LEF1_Q2_01	0.689421	17	43	1338	3008	0.44
LFA1_Q6	0.275917	24	43	1577	3008	0.52
LHX3_01	NA	0	43	116	3008	0.04
LMO2COM_01	0.4344	20	43	1397	3008	0.46
LMO2COM_02	0.613314	11	43	869	3008	0.29
LPOLYA_B	0.595274	2	43	213	3008	0.07
LRF_Q2	0.965037	28	43	2350	3008	0.78
LRH1_Q5	0.573586	24	43	1754	3008	0.58
LUN1_01	0.434286	7	43	504	3008	0.17
LXR_DR4_Q3	NA	0	43	18	3008	0.01
LXR_Q3	NA	0	43	29	3008	0.01
LYF1_01	0.844851	35	43	2636	3008	0.88
MAF_Q6	0.185546	1	43	55	3008	0.02
MAF_Q6_01	0.499036	32	43	2267	3008	0.75
MAX_01	0.965455	4	43	637	3008	0.21
MAZR_01	0.290906	19	43	1241	3008	0.41
MAZ_Q6	0.0692501	27	43	1586	3008	0.53
MEF2_01	0.822695	3	43	388	3008	0.13
MEF2_02	0.156791	11	43	618	3008	0.21
MEF2_03	0.0483127	22	43	1198	3008	0.4
MEF2_04	0.477613	34	43	2396	3008	0.8
MEF2_Q6_01	0.15999	3	43	148	3008	0.05
MEF3_B	0.00419665	3	43	46	3008	0.02
MEIS1AHOXA9_01	0.0194296	37	43	2231	3008	0.74
MEIS1BHOXA9_02	0.151224	9	43	490	3008	0.16
MEIS1_01	0.154312	26	43	1621	3008	0.54
MIF1_01	NA	0	43	39	3008	0.01
MINI19_B	0.364887	38	43	2633	3008	0.88
MINI20_B	0.756465	35	43	2589	3008	0.86
MMEF2_Q6	0.3	29	43	1946	3008	0.65
MOVOB_01	0.729314	42	43	2986	3008	0.99
MRF2_01	0.960678	25	43	2156	3008	0.72
MSX1_01	NA	43	43	2968	3008	0.99
MTATA_B	0.329064	41	43	2849	3008	0.95
MTF1_Q4	0.537436	2	43	196	3008	0.07
MUSCLE_INI_B	0.14739	42	43	2877	3008	0.96
MYB_Q3	0.295856	42	43	2924	3008	0.97
MYB_Q5_01	0.750618	42	43	2988	3008	0.99
MYB_Q6	NA	43	43	2997	3008	1
MYCMAX_01	0.986382	3	43	623	3008	0.21
MYCMAX_02	0.743875	12	43	1019	3008	0.34
MYCMAX_03	0.772165	2	43	278	3008	0.09
MYCMAX_B	0.959997	14	43	1412	3008	0.47
MYC_Q2	0.961876	4	43	628	3008	0.21
MYOD_01	0.287774	13	43	833	3008	0.28
MYOD_Q6	0.00104055	37	43	2004	3008	0.67
MYOD_Q6_01	0.00171697	42	43	2594	3008	0.86
MYOGENIN_Q6	0.000120512	39	43	2060	3008	0.68
MYOGNF1_01	NA	43	43	3006	3008	1
MZF1_01	0.29936	41	43	2840	3008	0.94
MZF1_02	0.308637	40	43	2763	3008	0.92
NANOG_01	0.127497	11	43	595	3008	0.2
NERF_Q2	NA	43	43	2987	3008	0.99
NF1_Q6	0.719188	39	43	2820	3008	0.94
NF1_Q6_01	0.858255	38	43	2814	3008	0.94
NFAT_Q4_01	0.118776	32	43	2021	3008	0.67
NFAT_Q6	0.721118	26	43	1979	3008	0.66
NFE2_01	0.394585	39	43	2718	3008	0.9
NFKAPPAB50_01	0.487031	35	43	2470	3008	0.82
NFKAPPAB65_01	0.806458	16	43	1352	3008	0.45
NFKAPPAB_01	0.671889	9	43	758	3008	0.25
NFKB_C	0.258517	25	43	1635	3008	0.54
NFKB_Q6	0.376935	26	43	1781	3008	0.59
NFKB_Q6_01	0.682219	5	43	470	3008	0.16
NFMUE1_Q6	NA	0	43	143	3008	0.05
NFY_01	0.73346	16	43	1297	3008	0.43
NFY_C	0.590972	31	43	2244	3008	0.75
NFY_Q6	0.800387	16	43	1347	3008	0.45
NFY_Q6_01	0.708724	12	43	996	3008	0.33
NGFIC_01	0.623394	32	43	2328	3008	0.77
NKX22_01	0.761602	1	43	189	3008	0.06
NKX25_01	0.452042	40	43	2809	3008	0.93
NKX25_Q5	0.647625	11	43	888	3008	0.3
NKX3A_01	0.19521	6	43	334	3008	0.11
NKX61_01	0.0772074	3	43	113	3008	0.04
NKX62_Q2	0.355359	25	43	1698	3008	0.56
NMYC_01	0.975048	4	43	666	3008	0.22
NRF1_Q6	0.966936	1	43	349	3008	0.12
NRF2_01	0.71063	8	43	707	3008	0.24
NRF2_Q4	0.417508	39	43	2726	3008	0.91
NRSE_B	0.487697	3	43	251	3008	0.08
NRSF_01	NA	0	43	18	3008	0.01
NRSF_Q4	NA	0	43	18	3008	0.01
OCT1_01	0.16271	18	43	1078	3008	0.36
OCT1_02	NA	43	43	2864	3008	0.95
OCT1_03	0.683777	38	43	2747	3008	0.91
OCT1_04	0.242942	23	43	1484	3008	0.49
OCT1_05	0.104475	16	43	889	3008	0.3
OCT1_06	0.430598	34	43	2374	3008	0.79
OCT1_07	0.28795	14	43	900	3008	0.3
OCT1_B	0.0360528	12	43	543	3008	0.18
OCT1_Q5_01	0.145166	19	43	1129	3008	0.38
OCT1_Q6	0.169511	31	43	1996	3008	0.66
OCT4_01	0.0908955	14	43	746	3008	0.25
OCT_C	0.0244961	20	43	1000	3008	0.33
OCT_Q6	0.235615	28	43	1831	3008	0.61
OLF1_01	0.209961	13	43	784	3008	0.26
OSF2_Q6	0.240339	35	43	2346	3008	0.78
OTX_Q1	0.485621	19	43	1357	3008	0.45
P53_01	0.458083	25	43	1758	3008	0.58
P53_02	0.911601	15	43	1392	3008	0.46
P53_DECAMER_Q2	0.141632	37	43	2431	3008	0.81
PADS_C	0.634576	8	43	666	3008	0.22
PAX2_01	NA	43	43	3005	3008	1
PAX3_01	0.856068	39	43	2866	3008	0.95
PAX3_B	0.402458	42	43	2945	3008	0.98
PAX4_04	0.913481	23	43	1945	3008	0.65
PAX5_01	0.237841	24	43	1550	3008	0.52
PAX5_02	NA	43	43	3008	3008	1
PAX6_01	0.168576	42	43	2886	3008	0.96
PAX6_Q2	0.799936	6	43	612	3008	0.2
PAX8_01	NA	43	43	3007	3008	1
PAX9_B	NA	0	43	109	3008	0.04
PAX_Q6	0.0831244	41	43	2730	3008	0.91
PBX1_01	0.301997	10	43	642	3008	0.21
PBX1_02	0.49131	9	43	667	3008	0.22
PBX1_03	0.165857	17	43	1014	3008	0.34
PBX_Q3	0.117161	21	43	1235	3008	0.41
PEA3_Q6	0.604553	42	43	2973	3008	0.99
PEBP_Q6	0.129796	26	43	1596	3008	0.53
PIT1_Q6	0.412872	9	43	630	3008	0.21
PITX2_Q2	0.95431	7	43	864	3008	0.29
PLZF_02	0.410488	38	43	2651	3008	0.88
POLY_C	NA	0	43	15	3008	0
POU1F1_Q6	0.256004	7	43	425	3008	0.14
POU3F2_02	0.142457	38	43	2513	3008	0.84
POU6F1_01	0.00552863	2	43	25	3008	0.01
PPARA_01	0.140465	39	43	2595	3008	0.86
PPARA_02	NA	43	43	2998	3008	1
PPARG_01	NA	0	43	18	3008	0.01
PPARG_03	0.417622	22	43	1526	3008	0.51
PPAR_DR1_Q2	0.704608	15	43	1207	3008	0.4
PR_01	0.405733	1	43	97	3008	0.03
PR_02	0.580657	1	43	135	3008	0.04
PTF1BETA_Q6	0.00186555	8	43	201	3008	0.07
PU1_Q6	NA	43	43	3002	3008	1
RBPJK_01	0.224111	9	43	535	3008	0.18
RBPJK_Q4	0.0387826	19	43	978	3008	0.33
RFX1_01	0.483688	38	43	2678	3008	0.89
RFX1_02	NA	43	43	2999	3008	1
RFX_Q6	NA	43	43	2996	3008	1
RORA1_01	0.84579	4	43	486	3008	0.16
RORA2_01	0.529602	11	43	825	3008	0.27
RORA_Q4	0.41286	3	43	228	3008	0.08
RP58_01	NA	0	43	56	3008	0.02
RREB1_01	0.392993	3	43	222	3008	0.07
RSRFC4_01	0.0195401	2	43	40	3008	0.01
RSRFC4_Q2	0.00682845	2	43	27	3008	0.01
RUSH1A_02	NA	43	43	2968	3008	0.99
R_01	0.441391	2	43	170	3008	0.06
S8_01	0.297957	16	43	1041	3008	0.35
SF1_Q6	0.757556	10	43	883	3008	0.29
SF1_Q6_01	0.672444	16	43	1257	3008	0.42
SMAD3_Q6	0.00291047	32	43	1661	3008	0.55
SMAD4_Q6	NA	43	43	2975	3008	0.99
SMAD_Q6	NA	43	43	3005	3008	1
SMAD_Q6_01	NA	43	43	2827	3008	0.94
SOX10_Q6	0.131569	33	43	2110	3008	0.7
SOX9_B1	0.22698	18	43	1129	3008	0.38
SOX_Q6	0.5991	38	43	2718	3008	0.9
SP1_01	0.428957	38	43	2658	3008	0.88
SP1_Q2_01	0.848193	35	43	2638	3008	0.88
SP1_Q4_01	0.951375	33	43	2613	3008	0.87
SP1_Q6	0.914857	33	43	2571	3008	0.85
SP1_Q6_01	0.949939	33	43	2611	3008	0.87
SP3_Q3	0.274865	42	43	2919	3008	0.97
SPZ1_01	0.143048	42	43	2875	3008	0.96
SREBP1_01	NA	43	43	2947	3008	0.98
SREBP1_02	0.262976	42	43	2916	3008	0.97
SREBP1_Q6	0.109026	39	43	2569	3008	0.85
SREBP_Q3	0.340942	35	43	2402	3008	0.8
SRF_01	0.349814	3	43	209	3008	0.07
SRF_C	0.406768	4	43	292	3008	0.1
SRF_Q4	0.280234	2	43	129	3008	0.04
SRF_Q5_01	0.680307	2	43	241	3008	0.08
SRF_Q5_02	0.422624	7	43	499	3008	0.17
SRF_Q6	0.437551	2	43	169	3008	0.06
STAF_01	0.914613	5	43	634	3008	0.21
STAF_02	0.989879	2	43	545	3008	0.18
STAT1_01	0.964073	18	43	1705	3008	0.57
STAT3_01	0.576138	28	43	2031	3008	0.68
STAT5A_01	0.84082	6	43	642	3008	0.21
STAT5A_02	0.10437	42	43	2854	3008	0.95
STAT5B_01	0.866586	6	43	664	3008	0.22
STAT_01	0.570137	30	43	2165	3008	0.72
STAT_Q6	0.538413	42	43	2965	3008	0.99
STRA13_01	NA	0	43	86	3008	0.03
SZF11_01	0.64135	17	43	1308	3008	0.43
T3R_01	0.138734	3	43	140	3008	0.05
TAACC_B	NA	0	43	1	3008	0
TAL1ALPHAE47_01	NA	43	43	2994	3008	1
TAL1BETAE47_01	0.145203	42	43	2876	3008	0.96
TAL1BETAITF2_01	0.274865	42	43	2919	3008	0.97
TAL1_Q6	NA	43	43	3004	3008	1
TATA_01	0.466804	34	43	2391	3008	0.79
TATA_C	0.279849	39	43	2673	3008	0.89
TAXCREB_01	0.398072	32	43	2216	3008	0.74
TAXCREB_02	0.340735	32	43	2185	3008	0.73
TBP_Q6	0.239067	39	43	2654	3008	0.88
TBX5_01	0.282298	18	43	1167	3008	0.39
TBX5_02	0.577979	28	43	2032	3008	0.68
TCF11MAFG_01	0.465715	20	43	1415	3008	0.47
TCF11_01	NA	43	43	2977	3008	0.99
TCF4_Q5	0.736064	14	43	1157	3008	0.38
TEF1_Q6	0.0251309	26	43	1406	3008	0.47
TEF_Q6	0.0689169	14	43	718	3008	0.24
TEL2_Q6	0.861266	39	43	2868	3008	0.95
TFE_Q6	0.690965	18	43	1409	3008	0.47
TFIIA_Q6	0.199103	22	43	1381	3008	0.46
TFIII_Q6	0.618758	33	43	2393	3008	0.8
TGIF_01	0.216707	21	43	1326	3008	0.44
TITF1_Q3	0.904672	42	43	3001	3008	1
UF1H3BETA_Q6	0.406536	2	43	161	3008	0.05
USF2_Q6	0.97925	4	43	682	3008	0.23
USF_01	0.75546	17	43	1383	3008	0.46
USF_02	0.0870697	33	43	2058	3008	0.68
USF_C	0.606766	29	43	2116	3008	0.7
USF_Q6	0.953481	20	43	1814	3008	0.6
USF_Q6_01	0.400669	25	43	1725	3008	0.57
VBP_01	0.555548	1	43	129	3008	0.04
VDR_Q3	0.402458	42	43	2945	3008	0.98
VJUN_01	NA	0	43	43	3008	0.01
VMAF_01	NA	43	43	2959	3008	0.98
VMYB_01	NA	43	43	3005	3008	1
VMYB_02	0.613359	42	43	2974	3008	0.99
WHN_B	0.453027	12	43	855	3008	0.28
WT1_Q6	0.837928	36	43	2691	3008	0.89
XBP1_01	0.474891	3	43	247	3008	0.08
XFD1_01	0.822339	28	43	2182	3008	0.73
XFD2_01	0.859254	9	43	889	3008	0.3
XFD3_01	0.420135	34	43	2369	3008	0.79
XPF1_Q6	0.282298	18	43	1167	3008	0.39
YY1_01	0.0670516	41	43	2713	3008	0.9
YY1_02	NA	43	43	2963	3008	0.99
YY1_Q6	0.329064	41	43	2849	3008	0.95
YY1_Q6_02	0.309193	42	43	2927	3008	0.97
ZBRK1_01	NA	0	43	81	3008	0.03
ZF5_01	NA	43	43	3003	3008	1
ZF5_B	NA	43	43	3005	3008	1
ZIC1_01	NA	43	43	3008	3008	1
ZIC3_01	NA	43	43	3006	3008	1
ZID_01	0.620466	7	43	587	3008	0.2
ZNF219_01	0.490881	4	43	321	3008	0.11
ZTA_Q2	0.871168	3	43	422	3008	0.14

## Sheet: MyoD_top100
TFname	p.val	number_hits_exp	number_of_promoters_in_experimental	number_hits_random	number_of_promoters_in_random	freq_random_to_print
ACAAT_B	0.137879	7	75	205	3008	0.07
AFP1_Q6	0.607543	2	75	125	3008	0.04
AHRARNT_01	0.888741	35	75	1635	3008	0.54
AHRARNT_02	0.563836	47	75	1930	3008	0.64
AHRHIF_Q6	0.438481	51	75	2038	3008	0.68
AHR_01	0.522272	23	75	954	3008	0.32
AHR_Q5	0.137535	10	75	306	3008	0.1
AIRE_01	NA	75	75	3007	3008	1
AIRE_02	0.501541	46	75	1864	3008	0.62
ALPHACP1_01	0.5798	33	75	1379	3008	0.46
AMEF2_Q6	0.690316	13	75	614	3008	0.2
AML1_01	0.548348	49	75	2003	3008	0.67
AML1_Q6	0.37758	62	75	2461	3008	0.82
AML_Q6	0.864783	46	75	2044	3008	0.68
AP1FJ_Q2	0.147449	72	75	2821	3008	0.94
AP1_01	0.34724	66	75	2617	3008	0.87
AP1_C	0.0741087	63	75	2343	3008	0.78
AP1_Q2	0.566367	66	75	2680	3008	0.89
AP1_Q2_01	0.367778	45	75	1766	3008	0.59
AP1_Q4	0.424634	63	75	2518	3008	0.84
AP1_Q4_01	0.159587	48	75	1775	3008	0.59
AP1_Q6	0.404241	54	75	2145	3008	0.71
AP1_Q6_01	0.0513978	67	75	2504	3008	0.83
AP2ALPHA_01	0.284204	72	75	2861	3008	0.95
AP2ALPHA_02	0.806411	64	75	2679	3008	0.89
AP2ALPHA_03	NA	75	75	2981	3008	0.99
AP2GAMMA_01	0.970788	70	75	2939	3008	0.98
AP2REP_01	NA	75	75	3008	3008	1
AP2_Q3	0.331152	74	75	2964	3008	0.99
AP2_Q6	0.0114591	74	75	2834	3008	0.94
AP2_Q6_01	0.992336	66	75	2869	3008	0.95
AP3_Q6	0.777078	50	75	2144	3008	0.71
AP4_01	0.0718329	32	75	1059	3008	0.35
AP4_Q5	4.0938e-06	55	75	1465	3008	0.49
AP4_Q6	4.71325e-05	51	75	1393	3008	0.46
AP4_Q6_01	0.00144795	65	75	2198	3008	0.73
APOLYA_B	0.00460068	1	75	4	3008	0
AREB6_01	0.628982	67	75	2735	3008	0.91
AREB6_02	0.497243	49	75	1982	3008	0.66
AREB6_03	0.140438	55	75	2052	3008	0.68
ARNT_01	0.968224	54	75	2446	3008	0.81
ARNT_02	0.705605	63	75	2607	3008	0.87
ARP1_01	NA	75	75	3000	3008	1
AR_01	0.907431	55	75	2412	3008	0.8
AR_02	0.416931	56	75	2231	3008	0.74
AR_03	0.391985	54	75	2140	3008	0.71
AR_Q2	0.562149	48	75	1969	3008	0.65
ATATA_B	0.142982	5	75	142	3008	0.05
ATF1_Q6	0.351114	47	75	1839	3008	0.61
ATF3_Q6	0.804829	72	75	2947	3008	0.98
ATF4_Q2	0.580852	71	75	2876	3008	0.96
ATF6_01	0.672455	69	75	2820	3008	0.94
ATF_01	0.476869	64	75	2575	3008	0.86
ATF_B	0.223719	34	75	1254	3008	0.42
BACH1_01	0.389458	8	75	316	3008	0.11
BACH2_01	0.0620181	9	75	232	3008	0.08
BARBIE_01	0.00361682	37	75	1050	3008	0.35
BEL1_B	NA	0	75	3	3008	0
BLIMP1_Q6	NA	0	75	114	3008	0.04
BRCA_01	0.0948538	74	75	2915	3008	0.97
BRN2_01	0.85146	41	75	1841	3008	0.61
CAAT_01	0.920609	36	75	1707	3008	0.57
CAAT_C	NA	0	75	25	3008	0.01
CACBINDINGPROTEIN_Q6	0.384037	56	75	2218	3008	0.74
CACCCBINDINGFACTOR_Q6	0.802092	8	75	447	3008	0.15
CACD_01	0.910708	73	75	2988	3008	0.99
CART1_01	0.964429	55	75	2474	3008	0.82
CBF_01	0.917393	56	75	2456	3008	0.82
CBF_02	0.447302	38	75	1521	3008	0.51
CDC5_01	0.160263	19	75	641	3008	0.21
CDPCR1_01	0.435902	38	75	1516	3008	0.5
CDPCR3HD_01	0.802504	59	75	2496	3008	0.83
CDPCR3_01	0.476621	73	75	2938	3008	0.98
CDP_01	0.765635	68	75	2807	3008	0.93
CDP_02	0.682451	52	75	2177	3008	0.72
CDXA_02	0.412762	69	75	2761	3008	0.92
CEBPA_01	0.879289	57	75	2464	3008	0.82
CEBPB_01	0.586741	69	75	2801	3008	0.93
CEBPB_02	0.4672	60	75	2411	3008	0.8
CEBPDELTA_Q6	0.80113	7	75	402	3008	0.13
CEBPGAMMA_Q6	0.577693	69	75	2799	3008	0.93
CEBP_C	0.960958	68	75	2881	3008	0.96
CEBP_Q2	0.178007	72	75	2832	3008	0.94
CEBP_Q2_01	0.299426	73	75	2911	3008	0.97
CEBP_Q3	0.508523	74	75	2981	3008	0.99
CETS168_Q6	NA	75	75	2976	3008	0.99
CETS1P54_01	0.997304	31	75	1744	3008	0.58
CETS1P54_02	0.807318	70	75	2885	3008	0.96
CETS1P54_03	0.927894	74	75	3005	3008	1
CHCH_01	0.967217	69	75	2912	3008	0.97
CHX10_01	0.416848	1	75	57	3008	0.02
CIZ_01	0.125764	19	75	620	3008	0.21
CLOCKBMAL_Q6	0.575232	1	75	77	3008	0.03
CLOX_01	0.649694	51	75	2124	3008	0.71
CMAF_01	NA	75	75	2984	3008	0.99
CMYB_01	0.417697	73	75	2930	3008	0.97
CMYC_01	0.982901	7	75	573	3008	0.19
CMYC_02	0.998997	4	75	552	3008	0.18
COMP1_01	0.396454	10	75	395	3008	0.13
COREBINDINGFACTOR_Q6	0.432717	29	75	1156	3008	0.38
COUPTF_Q6	0.0463152	69	75	2597	3008	0.86
COUP_01	0.0136701	63	75	2225	3008	0.74
COUP_DR1_Q6	0.0221929	57	75	1983	3008	0.66
CP2_01	NA	75	75	3003	3008	1
CP2_02	NA	75	75	3005	3008	1
CREBATF_Q6	0.687493	42	75	1787	3008	0.59
CREBP1CJUN_01	0.0819795	60	75	2217	3008	0.74
CREBP1_01	0.153439	73	75	2876	3008	0.96
CREBP1_Q2	0.670758	52	75	2172	3008	0.72
CREB_01	0.602581	63	75	2574	3008	0.86
CREB_02	0.680218	37	75	1585	3008	0.53
CREB_Q2	0.806806	53	75	2274	3008	0.76
CREB_Q2_01	0.707177	43	75	1836	3008	0.61
CREB_Q3	0.837007	38	75	1713	3008	0.57
CREB_Q4	0.328512	55	75	2154	3008	0.72
CREB_Q4_01	0.710315	40	75	1719	3008	0.57
CREL_01	0.223795	29	75	1058	3008	0.35
CRX_Q4	0.964811	46	75	2154	3008	0.72
DBP_Q6	0.883605	52	75	2284	3008	0.76
DEAF1_01	0.806531	20	75	963	3008	0.32
DEAF1_02	0.637726	9	75	428	3008	0.14
DEC_Q1	0.970333	23	75	1262	3008	0.42
DELTAEF1_01	0.239384	44	75	1662	3008	0.55
DMRT1_01	0.278778	15	75	546	3008	0.18
DMRT2_01	0.149752	5	75	144	3008	0.05
DMRT3_01	0.443509	2	75	98	3008	0.03
DMRT4_01	0.827878	15	75	765	3008	0.25
DMRT5_01	0.179871	13	75	431	3008	0.14
DMRT7_01	0.308131	10	75	368	3008	0.12
DR1_Q3	0.0128303	36	75	1086	3008	0.36
DR3_Q4	NA	75	75	3000	3008	1
DR4_Q2	0.654132	73	75	2959	3008	0.98
DTYPEPA_B	NA	0	75	11	3008	0
E12_Q6	0.466019	17	75	693	3008	0.23
E2A_Q2	0.0203937	56	75	1933	3008	0.64
E2A_Q6	0.29983	30	75	1136	3008	0.38
E2F1DP1RB_01	0.472899	19	75	775	3008	0.26
E2F1DP1_01	0.860647	50	75	2193	3008	0.73
E2F1DP2_01	0.697869	42	75	1792	3008	0.6
E2F1_Q3	0.738211	38	75	1654	3008	0.55
E2F1_Q3_01	0.943567	42	75	1969	3008	0.65
E2F1_Q4	0.582431	30	75	1260	3008	0.42
E2F1_Q4_01	0.0719932	15	75	438	3008	0.15
E2F1_Q6	0.785017	28	75	1279	3008	0.43
E2F1_Q6_01	0.66523	34	75	1458	3008	0.48
E2F4DP1_01	0.482175	22	75	898	3008	0.3
E2F4DP2_01	0.904165	49	75	2189	3008	0.73
E2F_01	0.360041	37	75	1442	3008	0.48
E2F_02	0.663634	12	75	562	3008	0.19
E2F_03	0.622545	20	75	874	3008	0.29
E2F_Q2	0.955283	61	75	2663	3008	0.89
E2F_Q3	0.779887	28	75	1276	3008	0.42
E2F_Q3_01	0.24814	12	75	422	3008	0.14
E2F_Q4	0.636792	40	75	1684	3008	0.56
E2F_Q4_01	0.209777	10	75	335	3008	0.11
E2F_Q6	0.87752	22	75	1096	3008	0.36
E2F_Q6_01	0.849954	21	75	1033	3008	0.34
E2_01	0.782819	2	75	164	3008	0.05
E2_Q6	0.917772	3	75	273	3008	0.09
E2_Q6_01	NA	0	75	59	3008	0.02
E47_01	0.0699395	39	75	1329	3008	0.44
E47_02	0.0970605	53	75	1931	3008	0.64
E4BP4_01	NA	0	75	70	3008	0.02
E4F1_Q6	0.167803	6	75	182	3008	0.06
EBF_Q6	0.0134513	36	75	1089	3008	0.36
EBOX_Q6_01	0.29505	62	75	2430	3008	0.81
EFC_Q6	0.795859	59	75	2493	3008	0.83
EGR1_01	0.664843	40	75	1697	3008	0.56
EGR2_01	0.925908	49	75	2210	3008	0.73
EGR3_01	0.590801	48	75	1981	3008	0.66
EGR_Q6	0.163509	64	75	2455	3008	0.82
ELF1_Q6	NA	75	75	3006	3008	1
ELK1_01	0.699844	73	75	2964	3008	0.99
ELK1_02	0.870885	73	75	2983	3008	0.99
ER_Q6	0.597266	56	75	2299	3008	0.76
ETF_Q6	0.696826	53	75	2222	3008	0.74
ETS1_B	0.893082	53	75	2328	3008	0.77
ETS2_B	NA	75	75	2954	3008	0.98
ETS_Q4	0.894394	69	75	2878	3008	0.96
ETS_Q6	0.882203	71	75	2933	3008	0.98
EVI1_01	0.257334	18	75	651	3008	0.22
EVI1_02	NA	0	75	46	3008	0.02
EVI1_03	NA	0	75	36	3008	0.01
EVI1_04	0.387811	11	75	431	3008	0.14
EVI1_05	NA	0	75	60	3008	0.02
EVI1_06	0.356038	2	75	85	3008	0.03
FAC1_01	0.277578	69	75	2724	3008	0.91
FOXD3_01	0.713366	50	75	2113	3008	0.7
FOXJ2_01	0.163584	50	75	1860	3008	0.62
FOXM1_01	0.567182	63	75	2563	3008	0.85
FOXO1_01	0.227998	64	75	2487	3008	0.83
FOXO1_02	0.380336	67	75	2669	3008	0.89
FOXO3A_Q1	0.774369	51	75	2181	3008	0.73
FOXO3_01	0.260936	64	75	2501	3008	0.83
FOXO4_01	0.159621	12	75	386	3008	0.13
FOXO4_02	0.794886	47	75	2038	3008	0.68
FOXP3_Q4	0.806445	2	75	171	3008	0.06
FOX_Q2	0.600722	25	75	1067	3008	0.35
FREAC2_01	0.199301	50	75	1883	3008	0.63
FREAC3_01	0.787338	42	75	1839	3008	0.61
FREAC4_01	0.0668752	69	75	2620	3008	0.87
FREAC7_01	0.206795	66	75	2565	3008	0.85
FXR_IR1_Q6	0.0362225	2	75	29	3008	0.01
FXR_Q3	0.328723	25	75	953	3008	0.32
GABP_B	0.925804	69	75	2890	3008	0.96
GATA1_01	NA	75	75	3005	3008	1
GATA1_02	0.0962806	69	75	2644	3008	0.88
GATA1_04	0.522412	60	75	2430	3008	0.81
GATA1_05	0.74039	57	75	2394	3008	0.8
GATA1_06	0.76058	63	75	2626	3008	0.87
GATA2_01	0.244347	73	75	2900	3008	0.96
GATA2_02	0.632409	40	75	1682	3008	0.56
GATA2_03	0.854417	48	75	2113	3008	0.7
GATA3_01	0.511172	72	75	2903	3008	0.97
GATA3_02	0.687651	47	75	1984	3008	0.66
GATA3_03	0.206784	72	75	2841	3008	0.94
GATA4_Q3	0.13275	72	75	2815	3008	0.94
GATA6_01	0.610565	61	75	2499	3008	0.83
GATA_C	0.0850857	71	75	2737	3008	0.91
GATA_Q6	0.308256	54	75	2104	3008	0.7
GCM_Q2	0.51439	7	75	310	3008	0.1
GCNF_01	0.378421	6	75	237	3008	0.08
GC_01	0.577693	69	75	2799	3008	0.93
GFI1B_01	0.235182	53	75	2027	3008	0.67
GFI1_01	0.888741	35	75	1635	3008	0.54
GFI1_Q6	0.197561	31	75	1121	3008	0.37
GLI_Q2	0.230751	19	75	677	3008	0.23
GRE_C	0.366399	74	75	2968	3008	0.99
GR_01	0.70477	74	75	2994	3008	1
GR_Q6	NA	75	75	3008	3008	1
HAND1E47_01	NA	75	75	3008	3008	1
HEB_Q6	0.00330425	35	75	971	3008	0.32
HELIOSA_01	0.732585	72	75	2936	3008	0.98
HEN1_01	0.00223104	7	75	93	3008	0.03
HEN1_02	0.00995226	8	75	145	3008	0.05
HES1_Q2	0.710124	42	75	1798	3008	0.6
HFH1_01	0.244072	45	75	1705	3008	0.57
HFH3_01	0.119672	57	75	2121	3008	0.71
HFH4_01	NA	0	75	44	3008	0.01
HFH8_01	0.840676	53	75	2293	3008	0.76
HIC1_02	0.480619	63	75	2536	3008	0.84
HIC1_03	0.0279921	58	75	2044	3008	0.68
HIF1_Q3	0.286063	20	75	740	3008	0.25
HIF1_Q5	0.295363	20	75	744	3008	0.25
HLF_01	0.392423	13	75	510	3008	0.17
HMEF2_Q6	0.65452	6	75	307	3008	0.1
HMGIY_Q3	0.95054	60	75	2625	3008	0.87
HMGIY_Q6	NA	75	75	2968	3008	0.99
HMX1_01	NA	0	75	4	3008	0
HNF1_01	0.985542	16	75	1010	3008	0.34
HNF1_C	0.15456	26	75	901	3008	0.3
HNF1_Q6	0.865546	11	75	615	3008	0.2
HNF1_Q6_01	0.871855	23	75	1133	3008	0.38
HNF3ALPHA_Q6	0.356176	65	75	2578	3008	0.86
HNF3B_01	0.0579689	56	75	2013	3008	0.67
HNF3_Q6	0.383421	61	75	2422	3008	0.81
HNF3_Q6_01	0.532827	47	75	1917	3008	0.64
HNF4ALPHA_Q6	0.489405	67	75	2699	3008	0.9
HNF4_01	0.408472	31	75	1225	3008	0.41
HNF4_01_B	0.531822	34	75	1398	3008	0.46
HNF4_DR1_Q3	0.59995	23	75	986	3008	0.33
HNF4_Q6_01	0.159174	26	75	904	3008	0.3
HNF6_Q6	0.442435	20	75	803	3008	0.27
HOXA7_01	0.216286	22	75	784	3008	0.26
HP1SITEFACTOR_Q6	0.346611	11	75	418	3008	0.14
HSF1_01	0.98912	6	75	547	3008	0.18
HSF1_Q6	NA	0	75	67	3008	0.02
HSF2_01	0.962014	6	75	474	3008	0.16
HSF_Q6	0.247924	13	75	459	3008	0.15
HTF_01	0.921892	30	75	1469	3008	0.49
ICSBP_Q6	0.818555	3	75	224	3008	0.07
IK1_01	0.0948207	34	75	1161	3008	0.39
IK2_01	0.882699	74	75	3003	3008	1
IPF1_Q4	0.445427	56	75	2242	3008	0.75
IPF1_Q4_01	0.202669	49	75	1844	3008	0.61
IRF1_01	0.615963	18	75	790	3008	0.26
IRF1_Q6	0.542651	21	75	882	3008	0.29
IRF2_01	0.179389	11	75	359	3008	0.12
IRF7_01	0.401325	35	75	1381	3008	0.46
IRF_Q6	0.719195	5	75	283	3008	0.09
IRF_Q6_01	0.694418	18	75	823	3008	0.27
ISRE_01	0.943049	3	75	294	3008	0.1
KAISO_01	0.0270858	30	75	910	3008	0.3
KROX_Q6	0.255846	54	75	2079	3008	0.69
LBP1_Q6	0.0098711	71	75	2623	3008	0.87
LDSPOLYA_B	0.559273	43	75	1769	3008	0.59
LEF1TCF1_Q4	0.628412	61	75	2505	3008	0.83
LEF1_Q2	0.375775	74	75	2969	3008	0.99
LEF1_Q2_01	0.711432	30	75	1320	3008	0.44
LFA1_Q6	0.272214	41	75	1559	3008	0.52
LHX3_01	0.741547	1	75	105	3008	0.03
LMO2COM_01	0.508898	35	75	1428	3008	0.47
LMO2COM_02	0.739713	18	75	844	3008	0.28
LPOLYA_B	0.603075	4	75	209	3008	0.07
LRF_Q2	0.576765	58	75	2370	3008	0.79
LRH1_Q5	0.697869	42	75	1792	3008	0.6
LUN1_01	0.546347	12	75	521	3008	0.17
LXR_DR4_Q3	NA	0	75	16	3008	0.01
LXR_Q3	0.208141	1	75	34	3008	0.01
LYF1_01	0.76058	63	75	2626	3008	0.87
MAF_Q6	0.0695364	3	75	62	3008	0.02
MAF_Q6_01	0.498334	56	75	2262	3008	0.75
MAX_01	0.993885	7	75	631	3008	0.21
MAZR_01	0.401623	31	75	1222	3008	0.41
MAZ_Q6	0.0418599	47	75	1607	3008	0.53
MEF2_01	0.846976	6	75	378	3008	0.13
MEF2_02	0.398488	15	75	590	3008	0.2
MEF2_03	0.17175	33	75	1183	3008	0.39
MEF2_04	0.929768	54	75	2396	3008	0.8
MEF2_Q6_01	0.12358	5	75	136	3008	0.05
MEF3_B	0.0244993	3	75	44	3008	0.01
MEIS1AHOXA9_01	0.282632	57	75	2216	3008	0.74
MEIS1BHOXA9_02	0.0537895	16	75	455	3008	0.15
MEIS1_01	0.00909612	50	75	1621	3008	0.54
MIF1_01	NA	0	75	31	3008	0.01
MINI19_B	0.713851	64	75	2647	3008	0.88
MINI20_B	0.74653	63	75	2621	3008	0.87
MMEF2_Q6	0.793917	44	75	1921	3008	0.64
MOVOB_01	0.606327	74	75	2988	3008	0.99
MRF2_01	0.940578	47	75	2153	3008	0.72
MSX1_01	NA	75	75	2967	3008	0.99
MTATA_B	0.405542	71	75	2843	3008	0.95
MTF1_Q4	0.692899	3	75	187	3008	0.06
MUSCLE_INI_B	0.213956	73	75	2893	3008	0.96
MYB_Q3	0.321819	73	75	2915	3008	0.97
MYB_Q5_01	0.853964	73	75	2981	3008	0.99
MYB_Q6	NA	75	75	2993	3008	1
MYCMAX_01	0.997193	6	75	618	3008	0.21
MYCMAX_02	0.907194	20	75	1039	3008	0.35
MYCMAX_03	0.917772	3	75	273	3008	0.09
MYCMAX_B	0.782345	32	75	1439	3008	0.48
MYC_Q2	0.993997	7	75	632	3008	0.21
MYOD_01	0.389577	22	75	861	3008	0.29
MYOD_Q6	3.63457e-05	65	75	2029	3008	0.67
MYOD_Q6_01	0.0067916	71	75	2605	3008	0.87
MYOGENIN_Q6	4.23524e-05	66	75	2089	3008	0.69
MYOGNF1_01	NA	75	75	3006	3008	1
MZF1_01	0.405542	71	75	2843	3008	0.95
MZF1_02	0.262543	70	75	2764	3008	0.92
NANOG_01	0.289013	16	75	588	3008	0.2
NERF_Q2	0.653723	74	75	2991	3008	0.99
NF1_Q6	0.345271	71	75	2830	3008	0.94
NF1_Q6_01	0.488041	70	75	2819	3008	0.94
NFAT_Q4_01	0.392962	51	75	2019	3008	0.67
NFAT_Q6	0.81926	45	75	1975	3008	0.66
NFE2_01	0.779286	65	75	2705	3008	0.9
NFKAPPAB50_01	0.329114	63	75	2485	3008	0.83
NFKAPPAB65_01	0.720716	31	75	1365	3008	0.45
NFKAPPAB_01	0.273584	21	75	773	3008	0.26
NFKB_C	0.283189	43	75	1645	3008	0.55
NFKB_Q6	0.253184	47	75	1791	3008	0.6
NFKB_Q6_01	0.58723	10	75	453	3008	0.15
NFMUE1_Q6	0.901997	1	75	154	3008	0.05
NFY_01	0.790076	28	75	1282	3008	0.43
NFY_C	0.198217	59	75	2258	3008	0.75
NFY_Q6	0.851839	28	75	1323	3008	0.44
NFY_Q6_01	0.747594	21	75	972	3008	0.32
NGFIC_01	0.407142	59	75	2349	3008	0.78
NKX22_01	0.827914	2	75	178	3008	0.06
NKX25_01	0.808747	68	75	2819	3008	0.94
NKX25_Q5	0.811038	18	75	882	3008	0.29
NKX3A_01	0.0914095	11	75	316	3008	0.11
NKX61_01	0.038783	5	75	100	3008	0.03
NKX62_Q2	0.731194	39	75	1690	3008	0.56
NMYC_01	0.996597	7	75	662	3008	0.22
NRF1_Q6	0.993108	2	75	340	3008	0.11
NRF2_01	0.767643	14	75	690	3008	0.23
NRF2_Q4	0.277578	69	75	2724	3008	0.91
NRSE_B	0.449335	6	75	254	3008	0.08
NRSF_01	NA	0	75	14	3008	0
NRSF_Q4	NA	0	75	17	3008	0.01
OCT1_01	0.693082	24	75	1068	3008	0.36
OCT1_02	0.0383353	74	75	2880	3008	0.96
OCT1_03	0.693951	67	75	2752	3008	0.91
OCT1_04	0.301801	39	75	1494	3008	0.5
OCT1_05	0.189203	25	75	884	3008	0.29
OCT1_06	0.0960417	63	75	2364	3008	0.79
OCT1_07	0.772114	19	75	902	3008	0.3
OCT1_B	0.0229118	20	75	544	3008	0.18
OCT1_Q5_01	0.109605	33	75	1136	3008	0.38
OCT1_Q6	0.320385	51	75	1987	3008	0.66
OCT4_01	0.293027	20	75	743	3008	0.25
OCT_C	0.18846	28	75	999	3008	0.33
OCT_Q6	0.226733	49	75	1858	3008	0.62
OLF1_01	0.2242	22	75	788	3008	0.26
OSF2_Q6	0.289735	60	75	2344	3008	0.78
OTX_Q1	0.959736	26	75	1363	3008	0.45
P53_01	0.40167	44	75	1741	3008	0.58
P53_02	0.772432	31	75	1393	3008	0.46
P53_DECAMER_Q2	0.00505527	68	75	2420	3008	0.8
PADS_C	0.692205	15	75	698	3008	0.23
PAX2_01	NA	75	75	3006	3008	1
PAX3_01	0.934329	68	75	2865	3008	0.95
PAX3_B	0.194282	74	75	2943	3008	0.98
PAX4_04	0.994417	37	75	1934	3008	0.64
PAX5_01	0.324214	41	75	1585	3008	0.53
PAX5_02	NA	75	75	3008	3008	1
PAX6_01	0.222289	73	75	2895	3008	0.96
PAX6_Q2	0.944234	9	75	594	3008	0.2
PAX8_01	NA	75	75	3008	3008	1
PAX9_B	0.305494	3	75	112	3008	0.04
PAX_Q6	0.0880292	71	75	2739	3008	0.91
PBX1_01	0.226018	18	75	637	3008	0.21
PBX1_02	0.317451	18	75	676	3008	0.22
PBX1_03	0.104701	30	75	1016	3008	0.34
PBX_Q3	0.223719	34	75	1254	3008	0.42
PEA3_Q6	0.950211	72	75	2975	3008	0.99
PEBP_Q6	0.82256	36	75	1624	3008	0.54
PIT1_Q6	0.335787	16	75	606	3008	0.2
PITX2_Q2	0.960939	14	75	850	3008	0.28
PLZF_02	0.475317	66	75	2655	3008	0.88
POLY_C	NA	0	75	12	3008	0
POU1F1_Q6	0.0447083	15	75	411	3008	0.14
POU3F2_02	0.577126	62	75	2527	3008	0.84
POU6F1_01	0.0016316	3	75	20	3008	0.01
PPARA_01	0.0470776	69	75	2598	3008	0.86
PPARA_02	NA	75	75	3002	3008	1
PPARG_01	NA	0	75	18	3008	0.01
PPARG_03	0.0450959	44	75	1491	3008	0.5
PPAR_DR1_Q2	0.155565	33	75	1172	3008	0.39
PR_01	0.192073	3	75	91	3008	0.03
PR_02	0.674484	2	75	138	3008	0.05
PTF1BETA_Q6	0.0290202	9	75	203	3008	0.07
PU1_Q6	0.882699	74	75	3003	3008	1
RBPJK_01	0.5423	13	75	560	3008	0.19
RBPJK_Q4	0.191827	28	75	1001	3008	0.33
RFX1_01	0.581105	66	75	2684	3008	0.89
RFX1_02	NA	75	75	2996	3008	1
RFX_Q6	NA	75	75	2996	3008	1
RORA1_01	0.313455	13	75	483	3008	0.16
RORA2_01	0.17917	24	75	840	3008	0.28
RORA_Q4	0.0742809	9	75	240	3008	0.08
RP58_01	NA	0	75	60	3008	0.02
RREB1_01	0.276552	6	75	212	3008	0.07
RSRFC4_01	0.0139368	3	75	37	3008	0.01
RSRFC4_Q2	0.00314005	3	75	24	3008	0.01
RUSH1A_02	NA	75	75	2967	3008	0.99
R_01	0.0545283	7	75	166	3008	0.06
S8_01	0.616422	23	75	993	3008	0.33
SF1_Q6	0.601943	21	75	906	3008	0.3
SF1_Q6_01	0.531613	31	75	1278	3008	0.42
SMAD3_Q6	0.0230141	50	75	1685	3008	0.56
SMAD4_Q6	NA	75	75	2977	3008	0.99
SMAD_Q6	NA	75	75	3007	3008	1
SMAD_Q6_01	0.0127377	74	75	2838	3008	0.94
SOX10_Q6	0.0461387	59	75	2126	3008	0.71
SOX9_B1	0.00642508	38	75	1120	3008	0.37
SOX_Q6	0.441379	68	75	2727	3008	0.91
SP1_01	0.17558	69	75	2687	3008	0.89
SP1_Q2_01	0.73227	64	75	2653	3008	0.88
SP1_Q4_01	0.840379	62	75	2622	3008	0.87
SP1_Q6	0.707135	62	75	2570	3008	0.85
SP1_Q6_01	0.851109	62	75	2627	3008	0.87
SP3_Q3	0.107864	74	75	2920	3008	0.97
SPZ1_01	0.186884	73	75	2886	3008	0.96
SREBP1_01	0.22066	74	75	2948	3008	0.98
SREBP1_02	0.0973255	74	75	2916	3008	0.97
SREBP1_Q6	0.065399	68	75	2569	3008	0.85
SREBP_Q3	0.150106	63	75	2403	3008	0.8
SRF_01	0.316564	6	75	222	3008	0.07
SRF_C	0.191973	9	75	293	3008	0.1
SRF_Q4	0.228266	4	75	131	3008	0.04
SRF_Q5_01	0.76927	4	75	254	3008	0.08
SRF_Q5_02	0.383471	13	75	507	3008	0.17
SRF_Q6	0.125267	6	75	168	3008	0.06
STAF_01	0.712609	14	75	665	3008	0.22
STAF_02	0.840028	10	75	555	3008	0.18
STAT1_01	0.98763	32	75	1692	3008	0.56
STAT3_01	0.622745	49	75	2034	3008	0.68
STAT5A_01	0.975168	9	75	649	3008	0.22
STAT5A_02	0.206784	72	75	2841	3008	0.94
STAT5B_01	0.979423	9	75	661	3008	0.22
STAT_01	0.627587	52	75	2154	3008	0.72
STAT_Q6	0.375775	74	75	2969	3008	0.99
STRA13_01	NA	0	75	90	3008	0.03
SZF11_01	0.637978	31	75	1325	3008	0.44
T3R_01	0.0223996	7	75	139	3008	0.05
TAACC_B	NA	0	75	2	3008	0
TAL1ALPHAE47_01	NA	75	75	2995	3008	1
TAL1BETAE47_01	0.420439	72	75	2888	3008	0.96
TAL1BETAITF2_01	0.364192	73	75	2922	3008	0.97
TAL1_Q6	NA	75	75	3006	3008	1
TATA_01	0.74039	57	75	2394	3008	0.8
TATA_C	0.677227	65	75	2673	3008	0.89
TAXCREB_01	0.521834	55	75	2231	3008	0.74
TAXCREB_02	0.234772	57	75	2193	3008	0.73
TBP_Q6	0.51502	66	75	2666	3008	0.89
TBX5_01	0.316697	32	75	1223	3008	0.41
TBX5_02	0.863135	47	75	2081	3008	0.69
TCF11MAFG_01	0.568461	34	75	1414	3008	0.47
TCF11_01	NA	75	75	2972	3008	0.99
TCF4_Q5	0.498459	28	75	1144	3008	0.38
TEF1_Q6	0.00438739	45	75	1371	3008	0.46
TEF_Q6	0.200407	20	75	700	3008	0.23
TEL2_Q6	0.802985	70	75	2884	3008	0.96
TFE_Q6	0.847056	31	75	1441	3008	0.48
TFIIA_Q6	0.654936	32	75	1373	3008	0.46
TFIII_Q6	0.361597	61	75	2414	3008	0.8
TGIF_01	0.0368062	40	75	1315	3008	0.44
TITF1_Q3	0.882699	74	75	3003	3008	1
UF1H3BETA_Q6	0.512775	3	75	149	3008	0.05
USF2_Q6	0.997787	7	75	684	3008	0.23
USF_01	0.79445	31	75	1406	3008	0.47
USF_02	0.265904	54	75	2084	3008	0.69
USF_C	0.885728	48	75	2136	3008	0.71
USF_Q6	0.859616	41	75	1847	3008	0.61
USF_Q6_01	0.9074	37	75	1732	3008	0.58
VBP_01	0.805704	1	75	120	3008	0.04
VDR_Q3	0.199296	74	75	2944	3008	0.98
VJUN_01	NA	0	75	43	3008	0.01
VMAF_01	NA	75	75	2961	3008	0.98
VMYB_01	0.905018	74	75	3004	3008	1
VMYB_02	0.718282	73	75	2966	3008	0.99
WHN_B	0.115532	26	75	873	3008	0.29
WT1_Q6	0.683956	65	75	2675	3008	0.89
XBP1_01	0.587238	5	75	247	3008	0.08
XFD1_01	0.930519	48	75	2178	3008	0.72
XFD2_01	0.860679	17	75	872	3008	0.29
XFD3_01	0.156428	62	75	2363	3008	0.79
XPF1_Q6	0.327376	30	75	1149	3008	0.38
YY1_01	0.751538	66	75	2732	3008	0.91
YY1_02	NA	75	75	2964	3008	0.99
YY1_Q6	0.829081	69	75	2858	3008	0.95
YY1_Q6_02	0.671311	72	75	2927	3008	0.97
ZBRK1_01	NA	0	75	81	3008	0.03
ZF5_01	NA	75	75	3002	3008	1
ZF5_B	0.95134	74	75	3006	3008	1
ZIC1_01	NA	75	75	3008	3008	1
ZIC3_01	NA	75	75	3008	3008	1
ZID_01	0.409834	15	75	594	3008	0.2
ZNF219_01	0.5407	7	75	317	3008	0.11
ZTA_Q2	0.703645	8	75	408	3008	0.14

## Sheet: MyoD_top200
TFname	p.val	number_hits_exp	number_of_promoters_in_experimental	number_hits_random	number_of_promoters_in_random	freq_random_to_print
ACAAT_B	0.203725	12	141	215	3024	0.07
AFP1_Q6	0.235721	7	141	126	3024	0.04
AHRARNT_01	0.897343	68	141	1630	3024	0.54
AHRARNT_02	0.576268	89	141	1942	3024	0.64
AHRHIF_Q6	0.409114	96	141	2041	3024	0.67
AHR_01	0.457094	44	141	943	3024	0.31
AHR_Q5	0.0367005	21	141	316	3024	0.1
AIRE_01	0.869401	140	141	3021	3024	1
AIRE_02	0.472273	89	141	1910	3024	0.63
ALPHACP1_01	0.328937	68	141	1413	3024	0.47
AMEF2_Q6	0.912425	22	141	620	3024	0.21
AML1_01	0.906419	87	141	2035	3024	0.67
AML1_Q6	0.259826	118	141	2477	3024	0.82
AML_Q6	0.716187	93	141	2072	3024	0.69
AP1FJ_Q2	0.220244	134	141	2836	3024	0.94
AP1_01	0.213575	125	141	2622	3024	0.87
AP1_C	0.144728	116	141	2389	3024	0.79
AP1_Q2	0.882116	120	141	2681	3024	0.89
AP1_Q2_01	0.424932	82	141	1745	3024	0.58
AP1_Q4	0.352318	119	141	2525	3024	0.83
AP1_Q4_01	0.380403	83	141	1752	3024	0.58
AP1_Q6	0.657901	97	141	2137	3024	0.71
AP1_Q6_01	0.364102	119	141	2528	3024	0.84
AP2ALPHA_01	0.148288	137	141	2896	3024	0.96
AP2ALPHA_02	0.438284	126	141	2698	3024	0.89
AP2ALPHA_03	0.295956	140	141	2998	3024	0.99
AP2GAMMA_01	0.924352	135	141	2961	3024	0.98
AP2REP_01	NA	141	141	3024	3024	1
AP2_Q3	0.415549	139	141	2982	3024	0.99
AP2_Q6	0.669482	132	141	2864	3024	0.95
AP2_Q6_01	0.938753	130	141	2885	3024	0.95
AP3_Q6	0.223295	106	141	2197	3024	0.73
AP4_01	0.0645434	57	141	1048	3024	0.35
AP4_Q5	3.38757e-05	91	141	1458	3024	0.48
AP4_Q6	0.000217877	85	141	1387	3024	0.46
AP4_Q6_01	0.00298772	116	141	2199	3024	0.73
APOLYA_B	0.00406156	1	141	2	3024	0
AREB6_01	0.771588	125	141	2745	3024	0.91
AREB6_02	0.612338	92	141	2017	3024	0.67
AREB6_03	0.752409	92	141	2064	3024	0.68
ARNT_01	0.910436	107	141	2442	3024	0.81
ARNT_02	0.612348	120	141	2607	3024	0.86
ARP1_01	NA	141	141	3018	3024	1
AR_01	0.991054	101	141	2426	3024	0.8
AR_02	0.0997811	111	141	2250	3024	0.74
AR_03	0.431415	102	141	2177	3024	0.72
AR_Q2	0.587355	91	141	1988	3024	0.66
ATATA_B	0.260569	8	141	149	3024	0.05
ATF1_Q6	0.15514	93	141	1880	3024	0.62
ATF3_Q6	0.744583	137	141	2969	3024	0.98
ATF4_Q2	0.512698	134	141	2883	3024	0.95
ATF6_01	0.395754	132	141	2822	3024	0.93
ATF_01	0.264485	123	141	2591	3024	0.86
ATF_B	0.249782	62	141	1256	3024	0.42
BACH1_01	0.790603	11	141	310	3024	0.1
BACH2_01	0.276014	12	141	230	3024	0.08
BARBIE_01	0.0211527	61	141	1069	3024	0.35
BEL1_B	NA	0	141	3	3024	0
BLIMP1_Q6	0.975432	1	141	118	3024	0.04
BRCA_01	0.20633	138	141	2934	3024	0.97
BRN2_01	0.642991	84	141	1857	3024	0.61
CAAT_01	0.910977	72	141	1725	3024	0.57
CAAT_C	NA	0	141	27	3024	0.01
CACBINDINGPROTEIN_Q6	0.574297	103	141	2239	3024	0.74
CACCCBINDINGFACTOR_Q6	0.93789	14	141	446	3024	0.15
CACD_01	0.932287	138	141	3004	3024	0.99
CART1_01	0.695153	114	141	2503	3024	0.83
CBF_01	0.941062	109	141	2502	3024	0.83
CBF_02	0.419589	72	141	1529	3024	0.51
CDC5_01	0.208442	33	141	635	3024	0.21
CDPCR1_01	0.935872	62	141	1534	3024	0.51
CDPCR3HD_01	0.812917	112	141	2498	3024	0.83
CDPCR3_01	0.835126	136	141	2962	3024	0.98
CDP_01	0.457789	132	141	2832	3024	0.94
CDP_02	0.875949	96	141	2201	3024	0.73
CDXA_02	0.368876	131	141	2795	3024	0.92
CEBPA_01	0.866612	110	141	2479	3024	0.82
CEBPB_01	0.543184	131	141	2824	3024	0.93
CEBPB_02	0.257022	115	141	2409	3024	0.8
CEBPDELTA_Q6	0.484115	18	141	396	3024	0.13
CEBPGAMMA_Q6	0.372085	132	141	2818	3024	0.93
CEBP_C	0.825078	132	141	2890	3024	0.96
CEBP_Q2	0.194589	135	141	2855	3024	0.94
CEBP_Q2_01	0.675924	135	141	2924	3024	0.97
CEBP_Q3	0.867215	138	141	2997	3024	0.99
CETS168_Q6	0.911158	137	141	2988	3024	0.99
CETS1P54_01	0.999296	62	141	1745	3024	0.58
CETS1P54_02	0.894473	132	141	2905	3024	0.96
CETS1P54_03	0.991135	139	141	3021	3024	1
CHCH_01	0.896098	134	141	2939	3024	0.97
CHX10_01	0.328073	3	141	62	3024	0.02
CIZ_01	0.216979	33	141	638	3024	0.21
CLOCKBMAL_Q6	0.46407	3	141	75	3024	0.02
CLOX_01	0.952403	91	141	2157	3024	0.71
CMAF_01	0.657856	139	141	2998	3024	0.99
CMYB_01	0.654577	136	141	2941	3024	0.97
CMYC_01	0.547746	25	141	561	3024	0.19
CMYC_02	0.655093	23	141	545	3024	0.18
COMP1_01	0.744473	15	141	390	3024	0.13
COREBINDINGFACTOR_Q6	0.481745	54	141	1164	3024	0.38
COUPTF_Q6	0.0998779	127	141	2626	3024	0.87
COUP_01	0.00350346	118	141	2255	3024	0.75
COUP_DR1_Q6	0.0278291	104	141	2015	3024	0.67
CP2_01	NA	141	141	3015	3024	1
CP2_02	0.869401	140	141	3021	3024	1
CREBATF_Q6	0.548501	82	141	1784	3024	0.59
CREBP1CJUN_01	0.0111918	114	141	2205	3024	0.73
CREBP1_01	0.0155855	139	141	2895	3024	0.96
CREBP1_Q2	0.49695	100	141	2153	3024	0.71
CREB_01	0.136971	125	141	2595	3024	0.86
CREB_02	0.533931	73	141	1587	3024	0.52
CREB_Q2	0.391957	106	141	2252	3024	0.74
CREB_Q2_01	0.56216	84	141	1831	3024	0.61
CREB_Q3	0.663473	77	141	1715	3024	0.57
CREB_Q4	0.189206	105	141	2161	3024	0.71
CREB_Q4_01	0.630058	78	141	1725	3024	0.57
CREL_01	0.789147	46	141	1096	3024	0.36
CRX_Q4	0.416304	101	141	2151	3024	0.71
DBP_Q6	0.728743	104	141	2306	3024	0.76
DEAF1_01	0.579573	43	141	958	3024	0.32
DEAF1_02	0.648662	18	141	433	3024	0.14
DEC_Q1	0.994406	44	141	1269	3024	0.42
DELTAEF1_01	0.503873	77	141	1663	3024	0.55
DMRT1_01	0.129244	32	141	583	3024	0.19
DMRT2_01	0.024734	12	141	151	3024	0.05
DMRT3_01	0.54388	4	141	105	3024	0.03
DMRT4_01	0.634489	33	141	758	3024	0.25
DMRT5_01	0.0717652	26	141	435	3024	0.14
DMRT7_01	0.10075	22	141	374	3024	0.12
DR1_Q3	0.035673	62	141	1117	3024	0.37
DR3_Q4	NA	141	141	3010	3024	1
DR4_Q2	0.813035	137	141	2976	3024	0.98
DTYPEPA_B	NA	0	141	10	3024	0
E12_Q6	0.604814	31	141	706	3024	0.23
E2A_Q2	0.247275	93	141	1921	3024	0.64
E2A_Q6	0.748877	49	141	1145	3024	0.38
E2F1DP1RB_01	0.313342	38	141	773	3024	0.26
E2F1DP1_01	0.731872	99	141	2203	3024	0.73
E2F1DP2_01	0.561155	82	141	1788	3024	0.59
E2F1_Q3	0.599799	75	141	1651	3024	0.55
E2F1_Q3_01	0.95764	82	141	1980	3024	0.65
E2F1_Q4	0.519615	57	141	1240	3024	0.41
E2F1_Q4_01	0.0366832	27	141	426	3024	0.14
E2F1_Q6	0.662716	56	141	1265	3024	0.42
E2F1_Q6_01	0.587263	65	141	1433	3024	0.47
E2F4DP1_01	0.414266	43	141	909	3024	0.3
E2F4DP2_01	0.788627	97	141	2182	3024	0.72
E2F_01	0.249159	70	141	1426	3024	0.47
E2F_02	0.549443	26	141	583	3024	0.19
E2F_03	0.492646	40	141	868	3024	0.29
E2F_Q2	0.9014	120	141	2689	3024	0.89
E2F_Q3	0.691256	56	141	1275	3024	0.42
E2F_Q3_01	0.084163	24	141	404	3024	0.13
E2F_Q4	0.868133	71	141	1675	3024	0.55
E2F_Q4_01	0.128874	19	141	328	3024	0.11
E2F_Q6	0.901584	43	141	1090	3024	0.36
E2F_Q6_01	0.840889	42	141	1032	3024	0.34
E2_01	0.410265	8	141	172	3024	0.06
E2_Q6	0.807334	10	141	291	3024	0.1
E2_Q6_01	0.77945	1	141	61	3024	0.02
E47_01	0.312804	64	141	1322	3024	0.44
E47_02	0.589108	89	141	1946	3024	0.64
E4BP4_01	NA	0	141	78	3024	0.03
E4F1_Q6	0.463769	8	141	180	3024	0.06
EBF_Q6	0.184873	56	141	1102	3024	0.36
EBOX_Q6_01	0.259104	116	141	2432	3024	0.8
EFC_Q6	0.91727	110	141	2505	3024	0.83
EGR1_01	0.808377	75	141	1729	3024	0.57
EGR2_01	0.76814	98	141	2195	3024	0.73
EGR3_01	0.663522	90	141	1991	3024	0.66
EGR_Q6	0.0334505	122	141	2450	3024	0.81
ELF1_Q6	NA	141	141	3021	3024	1
ELK1_01	0.764712	137	141	2971	3024	0.98
ELK1_02	0.96163	137	141	2997	3024	0.99
ER_Q6	0.741001	104	141	2310	3024	0.76
ETF_Q6	0.357998	106	141	2242	3024	0.74
ETS1_B	0.852709	103	141	2332	3024	0.77
ETS2_B	0.0952893	140	141	2974	3024	0.98
ETS_Q4	0.963909	130	141	2897	3024	0.96
ETS_Q6	0.969529	133	141	2946	3024	0.97
EVI1_01	0.655734	28	141	655	3024	0.22
EVI1_02	NA	0	141	40	3024	0.01
EVI1_03	NA	0	141	29	3024	0.01
EVI1_04	0.418697	20	141	424	3024	0.14
EVI1_05	NA	0	141	55	3024	0.02
EVI1_06	0.263929	4	141	74	3024	0.02
FAC1_01	0.305105	130	141	2760	3024	0.91
FOXD3_01	0.540756	98	141	2123	3024	0.7
FOXJ2_01	0.352754	89	141	1872	3024	0.62
FOXM1_01	0.331014	122	141	2586	3024	0.86
FOXO1_01	0.493246	117	141	2516	3024	0.83
FOXO1_02	0.566693	125	141	2702	3024	0.89
FOXO3A_Q1	0.705079	100	141	2215	3024	0.73
FOXO3_01	0.273741	120	141	2526	3024	0.84
FOXO4_01	0.148107	22	141	393	3024	0.13
FOXO4_02	0.560706	95	141	2065	3024	0.68
FOXP3_Q4	0.553979	7	141	172	3024	0.06
FOX_Q2	0.430179	51	141	1084	3024	0.36
FREAC2_01	0.292148	92	141	1916	3024	0.63
FREAC3_01	0.433422	87	141	1855	3024	0.61
FREAC4_01	0.677135	122	141	2663	3024	0.88
FREAC7_01	0.169097	124	141	2584	3024	0.85
FXR_IR1_Q6	0.112419	2	141	25	3024	0.01
FXR_Q3	0.495557	43	141	933	3024	0.31
GABP_B	0.952467	130	141	2891	3024	0.96
GATA1_01	NA	141	141	3022	3024	1
GATA1_02	0.0678687	129	141	2657	3024	0.88
GATA1_04	0.476389	115	141	2469	3024	0.82
GATA1_05	0.478081	112	141	2405	3024	0.8
GATA1_06	0.450021	124	141	2657	3024	0.88
GATA2_01	0.0488226	139	141	2923	3024	0.97
GATA2_02	0.341754	81	141	1696	3024	0.56
GATA2_03	0.591713	98	141	2138	3024	0.71
GATA3_01	0.311134	137	141	2924	3024	0.97
GATA3_02	0.119042	99	141	1992	3024	0.66
GATA3_03	0.260029	135	141	2868	3024	0.95
GATA4_Q3	0.289011	133	141	2826	3024	0.93
GATA6_01	0.487174	118	141	2536	3024	0.84
GATA_C	0.0345094	134	141	2762	3024	0.91
GATA_Q6	0.418229	100	141	2130	3024	0.7
GCM_Q2	0.797761	11	141	312	3024	0.1
GCNF_01	0.432757	11	141	238	3024	0.08
GC_01	0.483555	132	141	2836	3024	0.94
GFI1B_01	0.119365	102	141	2059	3024	0.68
GFI1_01	0.471076	78	141	1674	3024	0.55
GFI1_Q6	0.0390291	62	141	1122	3024	0.37
GLI_Q2	0.243004	35	141	688	3024	0.23
GRE_C	0.193697	140	141	2989	3024	0.99
GR_01	0.598199	140	141	3013	3024	1
GR_Q6	NA	141	141	3024	3024	1
HAND1E47_01	NA	141	141	3024	3024	1
HEB_Q6	0.0245028	55	141	954	3024	0.32
HELIOSA_01	0.933779	134	141	2948	3024	0.97
HEN1_01	0.0162731	8	141	83	3024	0.03
HEN1_02	0.0518446	10	141	135	3024	0.04
HES1_Q2	0.549436	84	141	1827	3024	0.6
HFH1_01	0.114162	87	141	1725	3024	0.57
HFH3_01	0.373126	101	141	2138	3024	0.71
HFH4_01	NA	0	141	59	3024	0.02
HFH8_01	0.770474	104	141	2320	3024	0.77
HIC1_02	0.651294	116	141	2533	3024	0.84
HIC1_03	0.131394	102	141	2066	3024	0.68
HIF1_Q3	0.616398	32	141	731	3024	0.24
HIF1_Q5	0.217709	38	141	741	3024	0.25
HLF_01	0.38125	25	141	520	3024	0.17
HMEF2_Q6	0.631224	12	141	296	3024	0.1
HMGIY_Q3	0.928673	118	141	2665	3024	0.88
HMGIY_Q6	0.203051	140	141	2990	3024	0.99
HMX1_01	NA	0	141	5	3024	0
HNF1_01	0.995155	31	141	975	3024	0.32
HNF1_C	0.452411	42	141	899	3024	0.3
HNF1_Q6	0.883741	22	141	603	3024	0.2
HNF1_Q6_01	0.484182	52	141	1122	3024	0.37
HNF3ALPHA_Q6	0.223584	124	141	2602	3024	0.86
HNF3B_01	0.156949	99	141	2013	3024	0.67
HNF3_Q6	0.412747	115	141	2453	3024	0.81
HNF3_Q6_01	0.495033	89	141	1917	3024	0.63
HNF4ALPHA_Q6	0.463395	126	141	2703	3024	0.89
HNF4_01	0.430447	57	141	1212	3024	0.4
HNF4_01_B	0.840979	61	141	1446	3024	0.48
HNF4_DR1_Q3	0.177705	52	141	1015	3024	0.34
HNF4_Q6_01	0.587996	42	141	939	3024	0.31
HNF6_Q6	0.56199	36	141	802	3024	0.27
HOXA7_01	0.568985	36	141	804	3024	0.27
HP1SITEFACTOR_Q6	0.14382	23	141	411	3024	0.14
HSF1_01	0.691485	23	141	555	3024	0.18
HSF1_Q6	0.616744	2	141	68	3024	0.02
HSF2_01	0.751945	19	141	483	3024	0.16
HSF_Q6	0.0429671	28	141	451	3024	0.15
HTF_01	0.284444	71	141	1461	3024	0.48
ICSBP_Q6	0.886188	6	141	217	3024	0.07
IK1_01	0.249024	58	141	1171	3024	0.39
IK2_01	0.82975	140	141	3020	3024	1
IPF1_Q4	0.0652982	112	141	2247	3024	0.74
IPF1_Q4_01	0.250397	90	141	1857	3024	0.61
IRF1_01	0.581499	35	141	786	3024	0.26
IRF1_Q6	0.453441	41	141	878	3024	0.29
IRF2_01	0.358778	18	141	369	3024	0.12
IRF7_01	0.614208	63	141	1399	3024	0.46
IRF_Q6	0.810842	10	141	292	3024	0.1
IRF_Q6_01	0.746797	35	141	838	3024	0.28
ISRE_01	0.893133	9	141	296	3024	0.1
KAISO_01	0.102997	49	141	913	3024	0.3
KROX_Q6	0.306708	100	141	2095	3024	0.69
LBP1_Q6	0.0869035	127	141	2619	3024	0.87
LDSPOLYA_B	0.577942	81	141	1772	3024	0.59
LEF1TCF1_Q4	0.375749	118	141	2509	3024	0.83
LEF1_Q2	0.132741	140	141	2981	3024	0.99
LEF1_Q2_01	0.0473896	72	141	1343	3024	0.44
LFA1_Q6	0.452995	75	141	1604	3024	0.53
LHX3_01	0.654793	4	141	119	3024	0.04
LMO2COM_01	0.868061	59	141	1418	3024	0.47
LMO2COM_02	0.858279	34	141	863	3024	0.29
LPOLYA_B	0.656447	8	141	211	3024	0.07
LRF_Q2	0.595804	110	141	2393	3024	0.79
LRH1_Q5	0.594666	83	141	1820	3024	0.6
LUN1_01	0.802113	20	141	522	3024	0.17
LXR_DR4_Q3	NA	0	141	15	3024	0
LXR_Q3	0.143419	2	141	28	3024	0.01
LYF1_01	0.950757	117	141	2661	3024	0.88
MAF_Q6	0.212492	4	141	68	3024	0.02
MAF_Q6_01	0.202743	110	141	2278	3024	0.75
MAX_01	0.545098	28	141	625	3024	0.21
MAZR_01	0.831288	53	141	1268	3024	0.42
MAZ_Q6	0.0675919	84	141	1623	3024	0.54
MEF2_01	0.758817	14	141	371	3024	0.12
MEF2_02	0.169115	32	141	600	3024	0.2
MEF2_03	0.0423767	66	141	1210	3024	0.4
MEF2_04	0.591661	111	141	2413	3024	0.8
MEF2_Q6_01	0.0926753	10	141	150	3024	0.05
MEF3_B	0.151009	3	141	44	3024	0.01
MEIS1AHOXA9_01	0.144785	109	141	2230	3024	0.74
MEIS1BHOXA9_02	0.253944	24	141	466	3024	0.15
MEIS1_01	0.106571	83	141	1633	3024	0.54
MIF1_01	0.530198	1	141	38	3024	0.01
MINI19_B	0.645763	122	141	2656	3024	0.88
MINI20_B	0.889268	116	141	2607	3024	0.86
MMEF2_Q6	0.330565	93	141	1951	3024	0.65
MOVOB_01	0.76064	139	141	3004	3024	0.99
MRF2_01	0.802985	96	141	2167	3024	0.72
MSX1_01	0.203051	140	141	2990	3024	0.99
MTATA_B	0.339736	134	141	2858	3024	0.95
MTF1_Q4	0.496843	8	141	185	3024	0.06
MUSCLE_INI_B	0.422732	136	141	2915	3024	0.96
MYB_Q3	0.447341	137	141	2940	3024	0.97
MYB_Q5_01	0.691889	139	141	3000	3024	0.99
MYB_Q6	NA	141	141	3014	3024	1
MYCMAX_01	0.566575	27	141	609	3024	0.2
MYCMAX_02	0.469309	48	141	1032	3024	0.34
MYCMAX_03	0.154836	15	141	260	3024	0.09
MYCMAX_B	0.484886	67	141	1443	3024	0.48
MYC_Q2	0.521919	28	141	619	3024	0.2
MYOD_01	0.594525	37	141	833	3024	0.28
MYOD_Q6	0.00128333	110	141	2020	3024	0.67
MYOD_Q6_01	0.0947912	126	141	2599	3024	0.86
MYOGENIN_Q6	0.000270981	114	141	2063	3024	0.68
MYOGNF1_01	NA	141	141	3022	3024	1
MZF1_01	0.556246	132	141	2847	3024	0.94
MZF1_02	0.713723	128	141	2792	3024	0.92
NANOG_01	0.795833	23	141	588	3024	0.19
NERF_Q2	0.915566	138	141	3002	3024	0.99
NF1_Q6	0.687738	131	141	2847	3024	0.94
NF1_Q6_01	0.65069	131	141	2841	3024	0.94
NFAT_Q4_01	0.661918	94	141	2075	3024	0.69
NFAT_Q6	0.854798	87	141	2004	3024	0.66
NFE2_01	0.796805	123	141	2712	3024	0.9
NFKAPPAB50_01	0.642018	114	141	2489	3024	0.82
NFKAPPAB65_01	0.968495	54	141	1404	3024	0.46
NFKAPPAB_01	0.326413	39	141	798	3024	0.26
NFKB_C	0.206611	81	141	1644	3024	0.54
NFKB_Q6	0.709327	80	141	1795	3024	0.59
NFKB_Q6_01	0.745213	19	141	481	3024	0.16
NFMUE1_Q6	0.849798	4	141	154	3024	0.05
NFY_01	0.507485	59	141	1279	3024	0.42
NFY_C	0.584212	104	141	2263	3024	0.75
NFY_Q6	0.775276	57	141	1329	3024	0.44
NFY_Q6_01	0.451622	46	141	984	3024	0.33
NGFIC_01	0.721778	107	141	2366	3024	0.78
NKX22_01	0.690422	6	141	171	3024	0.06
NKX25_01	0.759638	130	141	2840	3024	0.94
NKX25_Q5	0.765507	38	141	911	3024	0.3
NKX3A_01	0.0665437	20	141	319	3024	0.11
NKX61_01	0.332299	5	141	101	3024	0.03
NKX62_Q2	0.427705	80	141	1703	3024	0.56
NMYC_01	0.728886	27	141	655	3024	0.22
NRF1_Q6	0.9667	9	141	345	3024	0.11
NRF2_01	0.965647	22	141	670	3024	0.22
NRF2_Q4	0.383723	128	141	2731	3024	0.9
NRSE_B	0.574124	10	141	241	3024	0.08
NRSF_01	NA	0	141	10	3024	0
NRSF_Q4	NA	0	141	12	3024	0
OCT1_01	0.348159	51	141	1058	3024	0.35
OCT1_02	0.070839	138	141	2901	3024	0.96
OCT1_03	0.397969	130	141	2778	3024	0.92
OCT1_04	0.194264	74	141	1488	3024	0.49
OCT1_05	0.0495485	48	141	849	3024	0.28
OCT1_06	0.224178	115	141	2398	3024	0.79
OCT1_07	0.689142	38	141	884	3024	0.29
OCT1_B	0.0364334	33	141	539	3024	0.18
OCT1_Q5_01	0.0365007	63	141	1139	3024	0.38
OCT1_Q6	0.045872	103	141	2020	3024	0.67
OCT4_01	0.654052	32	141	742	3024	0.25
OCT_C	0.128618	53	141	1011	3024	0.33
OCT_Q6	0.140301	93	141	1872	3024	0.62
OLF1_01	0.612567	35	141	795	3024	0.26
OSF2_Q6	0.258769	113	141	2365	3024	0.78
OTX_Q1	0.589871	63	141	1391	3024	0.46
P53_01	0.574812	81	141	1771	3024	0.59
P53_02	0.576249	64	141	1408	3024	0.47
P53_DECAMER_Q2	0.0320473	122	141	2448	3024	0.81
PADS_C	0.0830206	39	141	697	3024	0.23
PAX2_01	NA	141	141	3022	3024	1
PAX3_01	0.974086	128	141	2872	3024	0.95
PAX3_B	0.0445359	140	141	2958	3024	0.98
PAX4_04	0.981838	78	141	1942	3024	0.64
PAX5_01	0.409674	75	141	1590	3024	0.53
PAX5_02	NA	141	141	3023	3024	1
PAX6_01	0.51873	135	141	2905	3024	0.96
PAX6_Q2	0.907815	22	141	617	3024	0.2
PAX8_01	NA	141	141	3023	3024	1
PAX9_B	0.206616	6	141	103	3024	0.03
PAX_Q6	0.108874	132	141	2754	3024	0.91
PBX1_01	0.665918	26	141	614	3024	0.2
PBX1_02	0.47527	31	141	671	3024	0.22
PBX1_03	0.156654	52	141	1005	3024	0.33
PBX_Q3	0.0854855	66	141	1254	3024	0.41
PEA3_Q6	0.897005	137	141	2986	3024	0.99
PEBP_Q6	0.9616	66	141	1651	3024	0.55
PIT1_Q6	0.194618	33	141	630	3024	0.21
PITX2_Q2	0.136358	45	141	850	3024	0.28
PLZF_02	0.321215	126	141	2673	3024	0.88
POLY_C	NA	0	141	13	3024	0
POU1F1_Q6	0.130779	23	141	406	3024	0.13
POU3F2_02	0.72435	116	141	2552	3024	0.84
POU6F1_01	0.0476335	3	141	29	3024	0.01
PPARA_01	0.0329738	129	141	2626	3024	0.87
PPARA_02	NA	141	141	3017	3024	1
PPARG_01	NA	0	141	26	3024	0.01
PPARG_03	0.0391018	81	141	1524	3024	0.5
PPAR_DR1_Q2	0.460135	56	141	1200	3024	0.4
PR_01	0.29154	5	141	96	3024	0.03
PR_02	0.388462	6	141	128	3024	0.04
PTF1BETA_Q6	0.0236178	15	141	199	3024	0.07
PU1_Q6	0.721252	140	141	3017	3024	1
RBPJK_01	0.310856	28	141	564	3024	0.19
RBPJK_Q4	0.239848	50	141	999	3024	0.33
RFX1_01	0.481213	125	141	2685	3024	0.89
RFX1_02	NA	141	141	3015	3024	1
RFX_Q6	NA	141	141	3017	3024	1
RORA1_01	0.838045	17	141	466	3024	0.15
RORA2_01	0.453022	38	141	814	3024	0.27
RORA_Q4	0.04566	16	141	234	3024	0.08
RP58_01	NA	0	141	62	3024	0.02
RREB1_01	0.352104	11	141	224	3024	0.07
RSRFC4_01	0.0256704	5	141	48	3024	0.02
RSRFC4_Q2	0.00902461	4	141	27	3024	0.01
RUSH1A_02	NA	141	141	2989	3024	0.99
R_01	0.140553	10	141	163	3024	0.05
S8_01	0.247765	50	141	1002	3024	0.33
SF1_Q6	0.579894	41	141	915	3024	0.3
SF1_Q6_01	0.38604	61	141	1283	3024	0.42
SMAD3_Q6	0.265865	82	141	1690	3024	0.56
SMAD4_Q6	NA	141	141	2990	3024	0.99
SMAD_Q6	NA	141	141	3019	3024	1
SMAD_Q6_01	0.0186101	138	141	2864	3024	0.95
SOX10_Q6	0.0571788	108	141	2147	3024	0.71
SOX9_B1	0.0130872	65	141	1128	3024	0.37
SOX_Q6	0.505786	128	141	2754	3024	0.91
SP1_01	0.424177	127	141	2717	3024	0.9
SP1_Q2_01	0.451645	125	141	2679	3024	0.89
SP1_Q4_01	0.552643	123	141	2657	3024	0.88
SP1_Q6	0.406723	122	141	2604	3024	0.86
SP1_Q6_01	0.571791	123	141	2661	3024	0.88
SP3_Q3	0.253714	138	141	2941	3024	0.97
SPZ1_01	0.0255955	139	141	2907	3024	0.96
SREBP1_01	0.692928	137	141	2964	3024	0.98
SREBP1_02	0.166487	138	141	2927	3024	0.97
SREBP1_Q6	0.0710458	125	141	2560	3024	0.85
SREBP_Q3	0.433425	113	141	2415	3024	0.8
SRF_01	0.143212	13	141	219	3024	0.07
SRF_C	0.0554919	19	141	294	3024	0.1
SRF_Q4	0.0902727	9	141	132	3024	0.04
SRF_Q5_01	0.444351	11	141	240	3024	0.08
SRF_Q5_02	0.215177	26	141	495	3024	0.16
SRF_Q6	0.0369079	12	141	160	3024	0.05
STAF_01	0.71999	26	141	630	3024	0.21
STAF_02	0.977484	16	141	542	3024	0.18
STAT1_01	0.998995	62	141	1732	3024	0.57
STAT3_01	0.901743	89	141	2073	3024	0.69
STAT5A_01	0.957342	23	141	683	3024	0.23
STAT5A_02	0.0560052	137	141	2864	3024	0.95
STAT5B_01	0.981351	22	141	699	3024	0.23
STAT_01	0.728925	99	141	2202	3024	0.73
STAT_Q6	0.145907	140	141	2983	3024	0.99
STRA13_01	NA	0	141	91	3024	0.03
SZF11_01	0.539665	61	141	1332	3024	0.44
T3R_01	0.0204093	12	141	147	3024	0.05
TAACC_B	NA	0	141	1	3024	0
TAL1ALPHAE47_01	NA	141	141	3012	3024	1
TAL1BETAE47_01	0.206717	137	141	2908	3024	0.96
TAL1BETAITF2_01	0.0877322	139	141	2938	3024	0.97
TAL1_Q6	NA	141	141	3021	3024	1
TATA_01	0.528838	112	141	2418	3024	0.8
TATA_C	0.428366	126	141	2696	3024	0.89
TAXCREB_01	0.43801	104	141	2222	3024	0.73
TAXCREB_02	0.698679	99	141	2192	3024	0.72
TBP_Q6	0.193915	128	141	2686	3024	0.89
TBX5_01	0.784584	51	141	1203	3024	0.4
TBX5_02	0.946815	88	141	2090	3024	0.69
TCF11MAFG_01	0.692522	63	141	1426	3024	0.47
TCF11_01	NA	141	141	2993	3024	0.99
TCF4_Q5	0.107608	61	141	1165	3024	0.39
TEF1_Q6	0.0409135	75	141	1398	3024	0.46
TEF_Q6	0.399406	33	141	693	3024	0.23
TEL2_Q6	0.711672	133	141	2890	3024	0.96
TFE_Q6	0.860227	60	141	1435	3024	0.47
TFIIA_Q6	0.94453	55	141	1392	3024	0.46
TFIII_Q6	0.391755	113	141	2404	3024	0.79
TGIF_01	0.184216	67	141	1334	3024	0.44
TITF1_Q3	0.82975	140	141	3020	3024	1
UF1H3BETA_Q6	0.478401	7	141	161	3024	0.05
USF2_Q6	0.722088	28	141	675	3024	0.22
USF_01	0.408273	66	141	1397	3024	0.46
USF_02	0.392343	98	141	2079	3024	0.69
USF_C	0.909733	92	141	2140	3024	0.71
USF_Q6	0.417616	87	141	1850	3024	0.61
USF_Q6_01	0.730764	76	141	1718	3024	0.57
VBP_01	0.978283	1	141	121	3024	0.04
VDR_Q3	0.33571	138	141	2951	3024	0.98
VJUN_01	NA	0	141	41	3024	0.01
VMAF_01	0.562338	138	141	2972	3024	0.98
VMYB_01	0.791894	140	141	3019	3024	1
VMYB_02	0.688036	138	141	2982	3024	0.99
WHN_B	0.13151	46	141	868	3024	0.29
WT1_Q6	0.463395	126	141	2703	3024	0.89
XBP1_01	0.734248	8	141	226	3024	0.07
XFD1_01	0.770849	98	141	2196	3024	0.73
XFD2_01	0.96047	32	141	898	3024	0.3
XFD3_01	0.126184	117	141	2403	3024	0.79
XPF1_Q6	0.583922	52	141	1153	3024	0.38
YY1_01	0.698983	126	141	2749	3024	0.91
YY1_02	0.120756	140	141	2979	3024	0.99
YY1_Q6	0.841025	131	141	2875	3024	0.95
YY1_Q6_02	0.860516	135	141	2949	3024	0.98
ZBRK1_01	0.543179	3	141	83	3024	0.03
ZEC_01	0.00104681	1	141	1	3024	0
ZF5_01	NA	141	141	3013	3024	1
ZF5_B	0.65687	140	141	3015	3024	1
ZIC1_01	NA	141	141	3024	3024	1
ZIC3_01	NA	141	141	3021	3024	1
ZID_01	0.622389	26	141	602	3024	0.2
ZNF219_01	0.867853	11	141	335	3024	0.11
ZTA_Q2	0.874321	14	141	410	3024	0.14

## Sheet: Myog_top20
TFname	p.val	number_hits_exp	number_of_promoters_in_experimental	number_hits_random	number_of_promoters_in_random	freq_random_to_print
ACAAT_B	0.278532	1	16	195	3006	0.06
AFP1_Q6	NA	0	16	128	3006	0.04
AHRARNT_01	0.998256	2	16	1525	3006	0.51
AHRARNT_02	0.995237	4	16	1807	3006	0.6
AHRHIF_Q6	0.992232	5	16	1926	3006	0.64
AHR_01	0.693116	3	16	839	3006	0.28
AHR_Q5	NA	0	16	260	3006	0.09
AIRE_01	NA	16	16	3006	3006	1
AIRE_02	0.845012	9	16	2131	3006	0.71
ALPHACP1_01	0.718418	6	16	1440	3006	0.48
AMEF2_Q6	0.527526	3	16	697	3006	0.23
AML1_01	0.569739	10	16	2024	3006	0.67
AML1_Q6	0.46808	13	16	2492	3006	0.83
AML_Q6	0.469577	11	16	2121	3006	0.71
AP1FJ_Q2	NA	16	16	2851	3006	0.95
AP1_01	0.179472	15	16	2700	3006	0.9
AP1_C	0.054783	15	16	2507	3006	0.83
AP1_Q2	0.203158	15	16	2721	3006	0.91
AP1_Q2_01	0.43424	10	16	1904	3006	0.63
AP1_Q4	0.325226	14	16	2587	3006	0.86
AP1_Q4_01	0.2561	11	16	1918	3006	0.64
AP1_Q6	0.156318	13	16	2201	3006	0.73
AP1_Q6_01	NA	16	16	2618	3006	0.87
AP2ALPHA_01	NA	16	16	2916	3006	0.97
AP2ALPHA_02	0.422371	14	16	2652	3006	0.88
AP2ALPHA_03	NA	16	16	2996	3006	1
AP2GAMMA_01	0.798413	15	16	2964	3006	0.99
AP2REP_01	NA	16	16	3006	3006	1
AP2_Q3	NA	16	16	2982	3006	0.99
AP2_Q6	NA	16	16	2873	3006	0.96
AP2_Q6_01	0.887187	14	16	2897	3006	0.96
AP3_Q6	0.947244	9	16	2317	3006	0.77
AP4_01	0.144328	7	16	1030	3006	0.34
AP4_Q5	0.00194191	13	16	1494	3006	0.5
AP4_Q6	0.00628795	12	16	1430	3006	0.48
AP4_Q6_01	0.00497736	15	16	2158	3006	0.72
AREB6_01	NA	16	16	2759	3006	0.92
AREB6_02	0.388386	11	16	2050	3006	0.68
AREB6_03	0.198394	12	16	2048	3006	0.68
ARNT_01	0.999925	5	16	2352	3006	0.78
ARNT_02	0.812557	12	16	2575	3006	0.86
ARP1_01	NA	16	16	3001	3006	1
AR_01	0.598401	12	16	2405	3006	0.8
AR_02	0.734038	11	16	2344	3006	0.78
AR_03	0.645124	11	16	2267	3006	0.75
AR_Q2	0.454333	11	16	2108	3006	0.7
ATATA_B	0.208272	1	16	160	3006	0.05
ATF1_Q6	0.9845	5	16	1834	3006	0.61
ATF3_Q6	NA	16	16	2971	3006	0.99
ATF4_Q2	NA	16	16	2866	3006	0.95
ATF6_01	0.937461	13	16	2831	3006	0.94
ATF_01	0.602578	13	16	2582	3006	0.86
ATF_B	0.556499	6	16	1279	3006	0.43
BACH1_01	0.311013	2	16	368	3006	0.12
BACH2_01	0.17802	2	16	277	3006	0.09
BARBIE_01	0.527949	5	16	1068	3006	0.36
BEL1_B	NA	0	16	2	3006	0
BLIMP1_Q6	NA	0	16	118	3006	0.04
BRCA_01	NA	16	16	2935	3006	0.98
BRN2_01	0.789138	9	16	2061	3006	0.69
CAAT_01	0.674793	8	16	1761	3006	0.59
CAAT_C	NA	0	16	17	3006	0.01
CACBINDINGPROTEIN_Q6	0.708986	10	16	2150	3006	0.72
CACCCBINDINGFACTOR_Q6	NA	0	16	417	3006	0.14
CACD_01	0.94303	15	16	2995	3006	1
CART1_01	0.999927	8	16	2698	3006	0.9
CBF_01	0.964763	9	16	2371	3006	0.79
CBF_02	0.40181	8	16	1503	3006	0.5
CDC5_01	0.9171	1	16	703	3006	0.23
CDPCR1_01	0.973813	4	16	1567	3006	0.52
CDPCR3HD_01	0.93038	11	16	2571	3006	0.86
CDPCR3_01	NA	16	16	2985	3006	0.99
CDP_01	0.98346	13	16	2902	3006	0.97
CDP_02	0.851373	10	16	2304	3006	0.77
CDXA_02	0.604817	15	16	2913	3006	0.97
CEBPA_01	0.950984	11	16	2611	3006	0.87
CEBPB_01	0.996256	12	16	2880	3006	0.96
CEBPB_02	0.955539	10	16	2486	3006	0.83
CEBPDELTA_Q6	0.725937	1	16	459	3006	0.15
CEBPGAMMA_Q6	NA	16	16	2943	3006	0.98
CEBP_C	0.667467	15	16	2931	3006	0.98
CEBP_Q2	0.873148	14	16	2889	3006	0.96
CEBP_Q2_01	0.996668	13	16	2948	3006	0.98
CEBP_Q3	0.938005	15	16	2994	3006	1
CETS168_Q6	NA	16	16	2982	3006	0.99
CETS1P54_01	0.660784	8	16	1747	3006	0.58
CETS1P54_02	0.611496	15	16	2915	3006	0.97
CETS1P54_03	NA	16	16	3000	3006	1
CHCH_01	0.678482	15	16	2934	3006	0.98
CHX10_01	NA	0	16	56	3006	0.02
CIZ_01	0.711577	2	16	656	3006	0.22
CLOCKBMAL_Q6	NA	0	16	87	3006	0.03
CLOX_01	0.9738	8	16	2259	3006	0.75
CMAF_01	NA	16	16	2981	3006	0.99
CMYB_01	0.943511	14	16	2933	3006	0.98
CMYC_01	0.812278	1	16	542	3006	0.18
CMYC_02	0.788942	1	16	517	3006	0.17
COMP1_01	0.381997	2	16	414	3006	0.14
COREBINDINGFACTOR_Q6	0.307506	7	16	1227	3006	0.41
COUPTF_Q6	NA	16	16	2623	3006	0.87
COUP_01	0.0198668	15	16	2353	3006	0.78
COUP_DR1_Q6	0.019752	14	16	2060	3006	0.69
CP2_01	NA	16	16	3001	3006	1
CP2_02	NA	16	16	3004	3006	1
CREBATF_Q6	0.45106	9	16	1734	3006	0.58
CREBP1CJUN_01	0.0723284	14	16	2278	3006	0.76
CREBP1_01	0.660216	15	16	2929	3006	0.97
CREBP1_Q2	0.6995	10	16	2141	3006	0.71
CREB_01	0.35907	14	16	2611	3006	0.87
CREB_02	0.438773	8	16	1538	3006	0.51
CREB_Q2	0.0103475	15	16	2259	3006	0.75
CREB_Q2_01	0.524315	9	16	1801	3006	0.6
CREB_Q3	0.373905	9	16	1661	3006	0.55
CREB_Q4	0.28061	12	16	2141	3006	0.71
CREB_Q4_01	0.383182	9	16	1670	3006	0.56
CREL_01	0.880794	3	16	1078	3006	0.36
CRX_Q4	0.700183	11	16	2314	3006	0.77
DBP_Q6	0.0299208	15	16	2414	3006	0.8
DEAF1_01	0.874463	2	16	853	3006	0.28
DEAF1_02	NA	0	16	362	3006	0.12
DEC_Q1	0.0366407	10	16	1304	3006	0.43
DELTAEF1_01	0.0405417	12	16	1716	3006	0.57
DMRT1_01	0.418903	3	16	614	3006	0.2
DMRT2_01	NA	0	16	168	3006	0.06
DMRT3_01	NA	0	16	108	3006	0.04
DMRT4_01	0.480361	4	16	843	3006	0.28
DMRT5_01	0.482375	2	16	480	3006	0.16
DMRT7_01	0.392799	2	16	421	3006	0.14
DR1_Q3	0.00083507	12	16	1190	3006	0.4
DR3_Q4	NA	16	16	2996	3006	1
DR4_Q2	0.752301	15	16	2953	3006	0.98
DTYPEPA_B	NA	0	16	7	3006	0
E12_Q6	0.487542	3	16	666	3006	0.22
E2A_Q2	0.0433716	13	16	1947	3006	0.65
E2A_Q6	0.0397632	9	16	1137	3006	0.38
E2F1DP1RB_01	0.719101	2	16	663	3006	0.22
E2F1DP1_01	0.989845	6	16	2062	3006	0.69
E2F1DP2_01	0.981695	4	16	1623	3006	0.54
E2F1_Q3	0.951329	4	16	1461	3006	0.49
E2F1_Q3_01	0.999704	2	16	1721	3006	0.57
E2F1_Q4	0.99495	1	16	1145	3006	0.38
E2F1_Q4_01	0.621604	1	16	382	3006	0.13
E2F1_Q6	0.895723	3	16	1107	3006	0.37
E2F1_Q6_01	0.961916	3	16	1301	3006	0.43
E2F4DP1_01	0.827767	2	16	783	3006	0.26
E2F4DP2_01	0.989762	6	16	2061	3006	0.69
E2F_01	0.466468	7	16	1380	3006	0.46
E2F_02	0.775923	1	16	504	3006	0.17
E2F_03	0.936346	1	16	751	3006	0.25
E2F_Q2	0.995188	10	16	2682	3006	0.89
E2F_Q3	0.99495	1	16	1145	3006	0.38
E2F_Q3_01	0.579255	1	16	355	3006	0.12
E2F_Q4	0.993988	3	16	1582	3006	0.53
E2F_Q4_01	NA	0	16	299	3006	0.1
E2F_Q6	0.920774	2	16	947	3006	0.32
E2F_Q6_01	0.972594	1	16	894	3006	0.3
E2_01	NA	0	16	156	3006	0.05
E2_Q6	NA	0	16	244	3006	0.08
E2_Q6_01	NA	0	16	51	3006	0.02
E47_01	0.0901209	9	16	1285	3006	0.43
E47_02	0.132741	12	16	1952	3006	0.65
E4BP4_01	NA	0	16	80	3006	0.03
E4F1_Q6	NA	0	16	177	3006	0.06
EBF_Q6	0.0211509	9	16	1041	3006	0.35
EBOX_Q6_01	0.0369385	15	16	2446	3006	0.81
EFC_Q6	0.917142	11	16	2549	3006	0.85
EGR1_01	0.941203	4	16	1426	3006	0.47
EGR2_01	0.962939	7	16	2051	3006	0.68
EGR3_01	0.998272	3	16	1736	3006	0.58
EGR_Q6	0.314074	13	16	2373	3006	0.79
ELF1_Q6	NA	16	16	3004	3006	1
ELK1_01	NA	16	16	2955	3006	0.98
ELK1_02	0.889114	15	16	2984	3006	0.99
ER_Q6	0.014286	15	16	2305	3006	0.77
ETF_Q6	0.997968	5	16	2078	3006	0.69
ETS1_B	0.0241682	15	16	2382	3006	0.79
ETS2_B	NA	16	16	2965	3006	0.99
ETS_Q4	NA	16	16	2912	3006	0.97
ETS_Q6	0.68592	15	16	2936	3006	0.98
EVI1_01	0.611047	3	16	765	3006	0.25
EVI1_02	NA	0	16	60	3006	0.02
EVI1_03	NA	0	16	51	3006	0.02
EVI1_04	0.0742765	4	16	443	3006	0.15
EVI1_05	NA	0	16	83	3006	0.03
EVI1_06	NA	0	16	100	3006	0.03
FAC1_01	0.965407	13	16	2868	3006	0.95
FOXD3_01	0.969546	9	16	2389	3006	0.79
FOXJ2_01	0.459008	11	16	2112	3006	0.7
FOXM1_01	0.15373	15	16	2674	3006	0.89
FOXO1_01	0.921353	12	16	2691	3006	0.9
FOXO1_02	0.979398	12	16	2800	3006	0.93
FOXO3A_Q1	0.982303	9	16	2450	3006	0.82
FOXO3_01	0.532415	14	16	2715	3006	0.9
FOXO4_01	NA	0	16	445	3006	0.15
FOXO4_02	0.612755	11	16	2240	3006	0.75
FOXP3_Q4	NA	0	16	185	3006	0.06
FOX_Q2	0.868669	4	16	1259	3006	0.42
FREAC2_01	0.650757	10	16	2096	3006	0.7
FREAC3_01	0.578844	10	16	2032	3006	0.68
FREAC4_01	0.648773	14	16	2775	3006	0.92
FREAC7_01	0.885897	13	16	2780	3006	0.92
FXR_IR1_Q6	NA	0	16	30	3006	0.01
FXR_Q3	0.146991	7	16	1034	3006	0.34
GABP_B	0.569292	15	16	2902	3006	0.97
GATA1_01	NA	16	16	3001	3006	1
GATA1_02	0.678956	14	16	2790	3006	0.93
GATA1_04	0.950984	11	16	2611	3006	0.87
GATA1_05	0.568841	13	16	2560	3006	0.85
GATA1_06	0.332337	15	16	2806	3006	0.93
GATA2_01	0.689667	15	16	2937	3006	0.98
GATA2_02	0.800975	8	16	1901	3006	0.63
GATA2_03	0.252123	13	16	2315	3006	0.77
GATA3_01	0.678482	15	16	2934	3006	0.98
GATA3_02	0.728675	10	16	2169	3006	0.72
GATA3_03	0.701025	15	16	2940	3006	0.98
GATA4_Q3	NA	16	16	2899	3006	0.96
GATA6_01	0.91837	12	16	2687	3006	0.89
GATA_C	0.466225	15	16	2866	3006	0.95
GATA_Q6	0.68051	11	16	2297	3006	0.76
GCM_Q2	NA	0	16	315	3006	0.1
GCNF_01	0.500494	1	16	309	3006	0.1
GC_01	0.940887	13	16	2835	3006	0.94
GFI1B_01	0.50643	11	16	2152	3006	0.72
GFI1_01	0.62495	8	16	1712	3006	0.57
GFI1_Q6	0.63115	5	16	1163	3006	0.39
GLI_Q2	0.484932	3	16	664	3006	0.22
GRE_C	NA	16	16	2986	3006	0.99
GR_01	NA	16	16	2999	3006	1
GR_Q6	NA	16	16	3006	3006	1
HAND1E47_01	NA	16	16	3006	3006	1
HEB_Q6	0.198142	6	16	930	3006	0.31
HELIOSA_01	NA	16	16	2944	3006	0.98
HEN1_01	NA	0	16	74	3006	0.02
HEN1_02	0.123301	1	16	115	3006	0.04
HES1_Q2	0.0426486	12	16	1725	3006	0.57
HFH1_01	0.652118	9	16	1919	3006	0.64
HFH3_01	0.791408	11	16	2398	3006	0.8
HFH4_01	NA	0	16	57	3006	0.02
HFH8_01	0.755156	12	16	2526	3006	0.84
HIC1_02	0.680375	12	16	2467	3006	0.82
HIC1_03	0.286448	11	16	1951	3006	0.65
HIF1_Q3	0.901647	1	16	671	3006	0.22
HIF1_Q5	0.733753	2	16	677	3006	0.23
HLF_01	0.516107	2	16	503	3006	0.17
HMEF2_Q6	0.546002	1	16	335	3006	0.11
HMGIY_Q3	0.885897	13	16	2780	3006	0.92
HMGIY_Q6	NA	16	16	2984	3006	0.99
HMX1_01	NA	0	16	5	3006	0
HNF1_01	0.902857	3	16	1122	3006	0.37
HNF1_C	0.797659	3	16	953	3006	0.32
HNF1_Q6	0.725445	2	16	669	3006	0.22
HNF1_Q6_01	0.98524	2	16	1236	3006	0.41
HNF3ALPHA_Q6	0.891555	13	16	2785	3006	0.93
HNF3B_01	0.977098	8	16	2276	3006	0.76
HNF3_Q6	0.909861	12	16	2676	3006	0.89
HNF3_Q6_01	0.996375	6	16	2178	3006	0.72
HNF4ALPHA_Q6	0.845723	13	16	2747	3006	0.91
HNF4_01	0.0306989	10	16	1275	3006	0.42
HNF4_01_B	0.0885301	10	16	1467	3006	0.49
HNF4_DR1_Q3	0.00789295	10	16	1082	3006	0.36
HNF4_Q6_01	0.258778	6	16	998	3006	0.33
HNF6_Q6	0.749775	3	16	897	3006	0.3
HOXA7_01	0.957667	1	16	822	3006	0.27
HP1SITEFACTOR_Q6	0.246067	3	16	481	3006	0.16
HSF1_01	0.406925	3	16	605	3006	0.2
HSF1_Q6	NA	0	16	67	3006	0.02
HSF2_01	0.554509	2	16	530	3006	0.18
HSF_Q6	0.491256	2	16	486	3006	0.16
HTF_01	0.943047	4	16	1432	3006	0.48
ICSBP_Q6	NA	0	16	227	3006	0.08
IK1_01	0.00468641	11	16	1197	3006	0.4
IK2_01	NA	16	16	3004	3006	1
IPF1_Q4	0.621023	12	16	2422	3006	0.81
IPF1_Q4_01	0.581118	10	16	2034	3006	0.68
IRF1_01	0.477953	4	16	841	3006	0.28
IRF1_Q6	0.0499625	8	16	1002	3006	0.33
IRF2_01	0.633579	1	16	390	3006	0.13
IRF7_01	0.988286	3	16	1489	3006	0.5
IRF_Q6	0.489646	1	16	303	3006	0.1
IRF_Q6_01	0.76238	3	16	911	3006	0.3
ISRE_01	NA	0	16	296	3006	0.1
KAISO_01	0.0266499	8	16	907	3006	0.3
KROX_Q6	0.960237	6	16	1869	3006	0.62
LBP1_Q6	0.28255	14	16	2554	3006	0.85
LDSPOLYA_B	0.109761	12	16	1910	3006	0.64
LEF1TCF1_Q4	0.321163	14	16	2584	3006	0.86
LEF1_Q2	NA	16	16	2984	3006	0.99
LEF1_Q2_01	0.696175	6	16	1416	3006	0.47
LFA1_Q6	0.0139696	12	16	1543	3006	0.51
LHX3_01	NA	0	16	109	3006	0.04
LMO2COM_01	0.323857	8	16	1426	3006	0.47
LMO2COM_02	0.184207	6	16	913	3006	0.3
LPOLYA_B	NA	0	16	229	3006	0.08
LRF_Q2	0.386604	12	16	2239	3006	0.74
LRH1_Q5	0.0840162	12	16	1854	3006	0.62
LUN1_01	0.622816	2	16	581	3006	0.19
LXR_DR4_Q3	NA	0	16	16	3006	0.01
LXR_Q3	NA	0	16	23	3006	0.01
LYF1_01	0.170136	15	16	2691	3006	0.9
MAF_Q6	NA	0	16	63	3006	0.02
MAF_Q6_01	0.308377	13	16	2368	3006	0.79
MAX_01	0.876434	1	16	627	3006	0.21
MAZR_01	0.884538	3	16	1085	3006	0.36
MAZ_Q6	0.00911274	12	16	1481	3006	0.49
MEF2_01	NA	0	16	415	3006	0.14
MEF2_02	0.488846	3	16	667	3006	0.22
MEF2_03	0.595938	6	16	1316	3006	0.44
MEF2_04	0.955879	11	16	2622	3006	0.87
MEF2_Q6_01	0.0557828	2	16	167	3006	0.06
MEF3_B	0.00244848	2	16	52	3006	0.02
MEIS1AHOXA9_01	0.543965	12	16	2364	3006	0.79
MEIS1BHOXA9_02	0.119514	4	16	509	3006	0.17
MEIS1_01	0.355592	9	16	1643	3006	0.55
MIF1_01	NA	0	16	50	3006	0.02
MINI19_B	NA	16	16	2610	3006	0.87
MINI20_B	0.075611	15	16	2558	3006	0.85
MMEF2_Q6	0.731739	10	16	2172	3006	0.72
MOVOB_01	NA	16	16	2993	3006	1
MRF2_01	0.752643	11	16	2361	3006	0.79
MSX1_01	NA	16	16	2991	3006	1
MTATA_B	NA	16	16	2936	3006	0.98
MTF1_Q4	NA	0	16	162	3006	0.05
MUSCLE_INI_B	NA	16	16	2908	3006	0.97
MYB_Q3	NA	16	16	2943	3006	0.98
MYB_Q5_01	NA	16	16	2989	3006	0.99
MYB_Q6	NA	16	16	3002	3006	1
MYCMAX_01	0.861217	1	16	604	3006	0.2
MYCMAX_02	0.548063	5	16	1086	3006	0.36
MYCMAX_03	NA	0	16	282	3006	0.09
MYCMAX_B	0.97901	2	16	1181	3006	0.39
MYC_Q2	0.86868	1	16	615	3006	0.2
MYOD_01	0.710454	3	16	856	3006	0.28
MYOD_Q6	0.0206562	14	16	2067	3006	0.69
MYOD_Q6_01	NA	16	16	2608	3006	0.87
MYOGENIN_Q6	0.0237439	14	16	2089	3006	0.69
MYOGNF1_01	NA	16	16	3005	3006	1
MZF1_01	NA	16	16	2805	3006	0.93
MZF1_02	NA	16	16	2767	3006	0.92
NANOG_01	0.00791508	7	16	613	3006	0.2
NERF_Q2	NA	16	16	2986	3006	0.99
NF1_Q6	NA	16	16	2815	3006	0.94
NF1_Q6_01	0.737655	14	16	2819	3006	0.94
NFAT_Q4_01	0.481395	11	16	2131	3006	0.71
NFAT_Q6	0.107823	13	16	2121	3006	0.71
NFE2_01	0.564446	14	16	2732	3006	0.91
NFKAPPAB50_01	0.028185	15	16	2405	3006	0.8
NFKAPPAB65_01	0.813627	5	16	1368	3006	0.46
NFKAPPAB_01	0.369215	4	16	751	3006	0.25
NFKB_C	0.729623	7	16	1637	3006	0.54
NFKB_Q6	0.895249	6	16	1690	3006	0.56
NFKB_Q6_01	NA	0	16	462	3006	0.15
NFMUE1_Q6	NA	0	16	129	3006	0.04
NFY_01	0.870939	4	16	1263	3006	0.42
NFY_C	0.877917	10	16	2340	3006	0.78
NFY_Q6	0.778642	5	16	1322	3006	0.44
NFY_Q6_01	0.62584	4	16	969	3006	0.32
NGFIC_01	0.997547	6	16	2217	3006	0.74
NKX22_01	NA	0	16	206	3006	0.07
NKX25_01	0.85501	14	16	2879	3006	0.96
NKX25_Q5	0.742383	3	16	889	3006	0.3
NKX3A_01	0.635058	1	16	391	3006	0.13
NKX61_01	NA	0	16	102	3006	0.03
NKX62_Q2	0.96911	6	16	1909	3006	0.64
NMYC_01	0.88965	1	16	649	3006	0.22
NRF1_Q6	NA	0	16	329	3006	0.11
NRF2_01	0.76526	2	16	709	3006	0.24
NRF2_Q4	0.660815	14	16	2781	3006	0.93
NRSE_B	NA	0	16	185	3006	0.06
NRSF_01	NA	0	16	14	3006	0
NRSF_Q4	NA	0	16	16	3006	0.01
OCT1_01	0.651707	5	16	1183	3006	0.39
OCT1_02	NA	16	16	2949	3006	0.98
OCT1_03	0.902405	14	16	2906	3006	0.97
OCT1_04	0.38733	9	16	1674	3006	0.56
OCT1_05	0.624754	4	16	968	3006	0.32
OCT1_06	0.980464	10	16	2573	3006	0.86
OCT1_07	0.628008	4	16	971	3006	0.32
OCT1_B	0.64668	2	16	600	3006	0.2
OCT1_Q5_01	0.54461	6	16	1268	3006	0.42
OCT1_Q6	0.120906	13	16	2145	3006	0.71
OCT4_01	0.445333	4	16	814	3006	0.27
OCT_C	0.594077	5	16	1128	3006	0.38
OCT_Q6	0.770687	9	16	2040	3006	0.68
OLF1_01	0.162144	5	16	719	3006	0.24
OSF2_Q6	0.337521	13	16	2393	3006	0.8
OTX_Q1	0.780002	6	16	1512	3006	0.5
P53_01	0.0109332	13	16	1725	3006	0.57
P53_02	0.0623101	10	16	1398	3006	0.47
P53_DECAMER_Q2	0.434392	13	16	2468	3006	0.82
PADS_C	0.55026	3	16	715	3006	0.24
PAX2_01	NA	16	16	3006	3006	1
PAX3_01	0.986421	12	16	2824	3006	0.94
PAX3_B	NA	16	16	2942	3006	0.98
PAX4_04	0.659563	10	16	2104	3006	0.7
PAX5_01	0.0774482	10	16	1440	3006	0.48
PAX5_02	NA	16	16	3006	3006	1
PAX6_01	NA	16	16	2932	3006	0.98
PAX6_Q2	0.819364	2	16	772	3006	0.26
PAX8_01	NA	16	16	3006	3006	1
PAX9_B	0.0846478	1	16	92	3006	0.03
PAX_Q6	0.345853	15	16	2813	3006	0.94
PBX1_01	0.528799	3	16	698	3006	0.23
PBX1_02	0.554009	3	16	718	3006	0.24
PBX1_03	0.736723	4	16	1080	3006	0.36
PBX_Q3	0.0979525	9	16	1302	3006	0.43
PEA3_Q6	NA	16	16	2964	3006	0.99
PEBP_Q6	0.45106	9	16	1734	3006	0.58
PIT1_Q6	0.757642	2	16	701	3006	0.23
PITX2_Q2	0.594927	4	16	941	3006	0.31
PLZF_02	0.75178	14	16	2826	3006	0.94
POLY_C	NA	0	16	16	3006	0.01
POU1F1_Q6	0.406656	2	16	430	3006	0.14
POU3F2_02	0.963261	12	16	2760	3006	0.92
POU6F1_01	NA	0	16	21	3006	0.01
PPARA_01	0.124511	15	16	2639	3006	0.88
PPARA_02	NA	16	16	2998	3006	1
PPARG_01	NA	0	16	29	3006	0.01
PPARG_03	0.018634	12	16	1587	3006	0.53
PPAR_DR1_Q2	0.0823237	9	16	1267	3006	0.42
PR_01	0.000212981	4	16	111	3006	0.04
PR_02	0.0339571	2	16	137	3006	0.05
PTF1BETA_Q6	0.0911798	2	16	205	3006	0.07
PU1_Q6	NA	16	16	3002	3006	1
RBPJK_01	0.548909	2	16	526	3006	0.17
RBPJK_Q4	0.0441218	8	16	982	3006	0.33
RFX1_01	0.17217	15	16	2693	3006	0.9
RFX1_02	NA	16	16	2997	3006	1
RFX_Q6	NA	16	16	2993	3006	1
ROAZ_01	NA	0	16	1	3006	0
RORA1_01	NA	0	16	527	3006	0.18
RORA2_01	0.186628	6	16	916	3006	0.3
RORA_Q4	0.045925	3	16	264	3006	0.09
RP58_01	NA	0	16	63	3006	0.02
RREB1_01	0.0180508	3	16	198	3006	0.07
RSRFC4_01	NA	0	16	48	3006	0.02
RSRFC4_Q2	NA	0	16	31	3006	0.01
RUSH1A_02	NA	16	16	2972	3006	0.99
R_01	NA	0	16	136	3006	0.05
S8_01	0.763876	4	16	1111	3006	0.37
SF1_Q6	0.450782	5	16	1000	3006	0.33
SF1_Q6_01	0.295187	8	16	1396	3006	0.46
SMAD3_Q6	0.147408	11	16	1774	3006	0.59
SMAD4_Q6	NA	16	16	2971	3006	0.99
SMAD_Q6	NA	16	16	3004	3006	1
SMAD_Q6_01	NA	16	16	2867	3006	0.95
SOX10_Q6	0.369201	12	16	2224	3006	0.74
SOX9_B1	0.48558	6	16	1214	3006	0.4
SOX_Q6	NA	16	16	2821	3006	0.94
SP1_01	0.471205	14	16	2681	3006	0.89
SP1_Q2_01	0.720984	13	16	2659	3006	0.88
SP1_Q4_01	0.878974	12	16	2640	3006	0.88
SP1_Q6	0.778035	12	16	2545	3006	0.85
SP1_Q6_01	0.661277	13	16	2620	3006	0.87
SP3_Q3	NA	16	16	2932	3006	0.98
SPZ1_01	0.892332	14	16	2900	3006	0.96
SREBP1_01	NA	16	16	2970	3006	0.99
SREBP1_02	NA	16	16	2919	3006	0.97
SREBP1_Q6	0.588736	13	16	2573	3006	0.86
SREBP_Q3	0.143713	14	16	2409	3006	0.8
SRF_01	0.0212743	3	16	208	3006	0.07
SRF_C	0.0786473	3	16	315	3006	0.1
SRF_Q4	0.00518095	3	16	138	3006	0.05
SRF_Q5_01	0.039168	3	16	251	3006	0.08
SRF_Q5_02	0.138063	4	16	532	3006	0.18
SRF_Q6	0.0125873	3	16	178	3006	0.06
STAF_01	0.705022	2	16	650	3006	0.22
STAF_02	0.364372	3	16	573	3006	0.19
STAT1_01	0.694438	8	16	1781	3006	0.59
STAT3_01	0.689917	10	16	2132	3006	0.71
STAT5A_01	0.742893	2	16	686	3006	0.23
STAT5A_02	0.972054	13	16	2879	3006	0.96
STAT5B_01	0.750834	2	16	694	3006	0.23
STAT_01	0.630785	11	16	2255	3006	0.75
STAT_Q6	NA	16	16	2982	3006	0.99
STRA13_01	NA	0	16	85	3006	0.03
SZF11_01	0.187964	8	16	1269	3006	0.42
T3R_01	0.188656	1	16	150	3006	0.05
TAACC_B	NA	0	16	2	3006	0
TAL1ALPHAE47_01	NA	16	16	3001	3006	1
TAL1BETAE47_01	NA	16	16	2909	3006	0.97
TAL1BETAITF2_01	NA	16	16	2955	3006	0.98
TAL1_Q6	NA	16	16	3004	3006	1
TATA_01	0.665907	13	16	2623	3006	0.87
TATA_C	NA	16	16	2843	3006	0.95
TAXCREB_01	0.288545	12	16	2149	3006	0.71
TAXCREB_02	0.287546	12	16	2148	3006	0.71
TBP_Q6	0.385184	15	16	2832	3006	0.94
TBX5_01	0.72936	5	16	1264	3006	0.42
TBX5_02	0.463697	11	16	2116	3006	0.7
TCF11MAFG_01	0.00957534	12	16	1488	3006	0.5
TCF11_01	NA	16	16	2989	3006	0.99
TCF4_Q5	0.684491	5	16	1216	3006	0.4
TEF1_Q6	0.00739595	12	16	1452	3006	0.48
TEF_Q6	0.615739	3	16	769	3006	0.26
TEL2_Q6	NA	16	16	2867	3006	0.95
TFE_Q6	0.274349	9	16	1558	3006	0.52
TFIIA_Q6	0.196796	9	16	1464	3006	0.49
TFIII_Q6	0.136713	14	16	2399	3006	0.8
TGIF_01	0.457843	7	16	1372	3006	0.46
TITF1_Q3	NA	16	16	3005	3006	1
UF1H3BETA_Q6	NA	0	16	115	3006	0.04
USF2_Q6	0.900079	1	16	668	3006	0.22
USF_01	0.947174	4	16	1446	3006	0.48
USF_02	0.694188	10	16	2136	3006	0.71
USF_C	0.049556	14	16	2211	3006	0.74
USF_Q6	0.260864	10	16	1731	3006	0.58
USF_Q6_01	0.897714	6	16	1695	3006	0.56
VBP_01	NA	0	16	129	3006	0.04
VDR_Q3	NA	16	16	2929	3006	0.97
VJUN_01	NA	0	16	51	3006	0.02
VMAF_01	NA	16	16	2949	3006	0.98
VMYB_01	NA	16	16	3003	3006	1
VMYB_02	0.990454	14	16	2978	3006	0.99
WHN_B	0.948106	1	16	787	3006	0.26
WT1_Q6	0.75535	13	16	2682	3006	0.89
XBP1_01	NA	0	16	245	3006	0.08
XFD1_01	0.62501	12	16	2425	3006	0.81
XFD2_01	0.984768	1	16	986	3006	0.33
XFD3_01	0.830051	12	16	2591	3006	0.86
XPF1_Q6	0.0467773	9	16	1164	3006	0.39
YY1_01	NA	16	16	2788	3006	0.93
YY1_02	NA	16	16	2972	3006	0.99
YY1_Q6	NA	16	16	2889	3006	0.96
YY1_Q6_02	NA	16	16	2947	3006	0.98
ZBRK1_01	NA	0	16	93	3006	0.03
ZF5_01	NA	16	16	3005	3006	1
ZF5_B	NA	16	16	3005	3006	1
ZIC1_01	NA	16	16	3006	3006	1
ZIC3_01	NA	16	16	3005	3006	1
ZID_01	0.588733	2	16	555	3006	0.18
ZNF219_01	0.383065	1	16	247	3006	0.08
ZTA_Q2	0.48978	2	16	485	3006	0.16

## Sheet: Myog_top50
TFname	p.val	number_hits_exp	number_of_promoters_in_experimental	number_hits_random	number_of_promoters_in_random	freq_random_to_print
ACAAT_B	0.169348	4	42	213	3036	0.07
AFP1_Q6	NA	0	42	139	3036	0.05
AHRARNT_01	0.998844	11	42	1534	3036	0.51
AHRARNT_02	0.854076	21	42	1797	3036	0.59
AHRHIF_Q6	0.994321	18	42	1920	3036	0.63
AHR_01	0.889786	8	42	871	3036	0.29
AHR_Q5	0.902743	1	42	274	3036	0.09
AIRE_01	NA	42	42	3034	3036	1
AIRE_02	0.945176	24	42	2121	3036	0.7
ALPHACP1_01	0.670208	18	42	1441	3036	0.47
AMEF2_Q6	0.382945	10	42	706	3036	0.23
AML1_01	0.859176	24	42	2010	3036	0.66
AML1_Q6	0.806009	32	42	2501	3036	0.82
AML_Q6	0.493417	29	42	2124	3036	0.7
AP1FJ_Q2	0.336565	40	42	2874	3036	0.95
AP1_01	0.708818	36	42	2711	3036	0.89
AP1_C	0.246553	36	42	2513	3036	0.83
AP1_Q2	0.412767	38	42	2743	3036	0.9
AP1_Q2_01	0.558402	25	42	1874	3036	0.62
AP1_Q4	0.73234	34	42	2591	3036	0.85
AP1_Q4_01	0.218358	28	42	1882	3036	0.62
AP1_Q6	0.555433	30	42	2228	3036	0.73
AP1_Q6_01	0.326494	37	42	2632	3036	0.87
AP2ALPHA_01	0.0889049	41	42	2866	3036	0.94
AP2ALPHA_02	0.422954	36	42	2598	3036	0.86
AP2ALPHA_03	0.696817	41	42	3010	3036	0.99
AP2GAMMA_01	0.650149	40	42	2947	3036	0.97
AP2REP_01	NA	42	42	3036	3036	1
AP2_Q3	NA	42	42	2968	3036	0.98
AP2_Q6	NA	42	42	2789	3036	0.92
AP2_Q6_01	0.85941	37	42	2836	3036	0.93
AP3_Q6	0.946877	27	42	2318	3036	0.76
AP4_01	0.0583477	18	42	988	3036	0.33
AP4_Q5	0.000460466	30	42	1439	3036	0.47
AP4_Q6	0.0011301	28	42	1350	3036	0.44
AP4_Q6_01	0.000336153	38	42	2125	3036	0.7
APOLYA_B	NA	0	42	2	3036	0
AREB6_01	0.0229283	41	42	2775	3036	0.91
AREB6_02	0.331638	29	42	2033	3036	0.67
AREB6_03	0.231095	30	42	2041	3036	0.67
ARNT_01	0.986552	26	42	2367	3036	0.78
ARNT_02	0.285838	37	42	2613	3036	0.86
ARP1_01	NA	42	42	3030	3036	1
AR_01	0.708916	32	42	2446	3036	0.81
AR_02	0.466258	32	42	2326	3036	0.77
AR_03	0.834045	28	42	2258	3036	0.74
AR_Q2	0.771979	26	42	2076	3036	0.68
ATATA_B	0.46482	2	42	182	3036	0.06
ATF1_Q6	0.99955	14	42	1819	3036	0.6
ATF3_Q6	0.862249	40	42	2989	3036	0.98
ATF4_Q2	NA	42	42	2893	3036	0.95
ATF6_01	0.471111	39	42	2836	3036	0.93
ATF_01	0.385735	36	42	2582	3036	0.85
ATF_B	0.594529	16	42	1250	3036	0.41
BACH1_01	0.511062	4	42	339	3036	0.11
BACH2_01	0.31141	4	42	268	3036	0.09
BARBIE_01	0.921837	10	42	1072	3036	0.35
BEL1_B	NA	0	42	7	3036	0
BLIMP1_Q6	NA	0	42	124	3036	0.04
BRCA_01	0.35473	41	42	2962	3036	0.98
BRN2_01	0.859017	25	42	2078	3036	0.68
CAAT_01	0.529578	24	42	1786	3036	0.59
CAAT_C	NA	0	42	21	3036	0.01
CACBINDINGPROTEIN_Q6	0.41666	30	42	2155	3036	0.71
CACCCBINDINGFACTOR_Q6	0.84267	3	42	414	3036	0.14
CACD_01	0.71653	41	42	3012	3036	0.99
CART1_01	0.996033	30	42	2660	3036	0.88
CBF_01	0.987113	26	42	2370	3036	0.78
CBF_02	0.628951	19	42	1487	3036	0.49
CDC5_01	0.732022	8	42	743	3036	0.24
CDPCR1_01	0.707191	20	42	1609	3036	0.53
CDPCR3HD_01	0.397193	36	42	2587	3036	0.85
CDPCR3_01	NA	42	42	2995	3036	0.99
CDP_01	0.88227	38	42	2900	3036	0.96
CDP_02	0.683571	30	42	2296	3036	0.76
CDXA_02	0.137678	41	42	2896	3036	0.95
CEBPA_01	0.579505	35	42	2591	3036	0.85
CEBPB_01	0.980878	36	42	2881	3036	0.95
CEBPB_02	0.802783	32	42	2499	3036	0.82
CEBPDELTA_Q6	0.991559	1	42	461	3036	0.15
CEBPGAMMA_Q6	NA	42	42	2911	3036	0.96
CEBP_C	0.887205	39	42	2951	3036	0.97
CEBP_Q2	0.433259	40	42	2900	3036	0.96
CEBP_Q2_01	0.996545	37	42	2962	3036	0.98
CEBP_Q3	0.747125	41	42	3015	3036	0.99
CETS168_Q6	0.557059	41	42	2994	3036	0.99
CETS1P54_01	0.998665	14	42	1747	3036	0.58
CETS1P54_02	0.571123	40	42	2931	3036	0.97
CETS1P54_03	NA	42	42	3028	3036	1
CHCH_01	0.678922	39	42	2892	3036	0.95
CHX10_01	NA	0	42	55	3036	0.02
CIZ_01	0.675648	8	42	710	3036	0.23
CLOCKBMAL_Q6	NA	0	42	77	3036	0.03
CLOX_01	0.821199	28	42	2248	3036	0.74
CMAF_01	NA	42	42	3011	3036	0.99
CMYB_01	0.906999	39	42	2958	3036	0.97
CMYC_01	0.654277	6	42	548	3036	0.18
CMYC_02	0.61893	6	42	531	3036	0.17
COMP1_01	0.762362	4	42	448	3036	0.15
COREBINDINGFACTOR_Q6	0.371166	17	42	1192	3036	0.39
COUPTF_Q6	0.161648	38	42	2625	3036	0.86
COUP_01	0.100355	35	42	2316	3036	0.76
COUP_DR1_Q6	0.135796	31	42	2036	3036	0.67
CP2_01	NA	42	42	3027	3036	1
CP2_02	NA	42	42	3034	3036	1
CREBATF_Q6	0.647219	22	42	1713	3036	0.56
CREBP1CJUN_01	0.142214	34	42	2278	3036	0.75
CREBP1_01	0.660287	40	42	2949	3036	0.97
CREBP1_Q2	0.977747	23	42	2140	3036	0.7
CREB_01	0.50156	36	42	2630	3036	0.87
CREB_02	0.649839	19	42	1500	3036	0.49
CREB_Q2	0.232413	33	42	2270	3036	0.75
CREB_Q2_01	0.734401	22	42	1770	3036	0.58
CREB_Q3	0.628387	21	42	1630	3036	0.54
CREB_Q4	0.493417	29	42	2124	3036	0.7
CREB_Q4_01	0.550478	22	42	1655	3036	0.55
CREL_01	0.869142	11	42	1082	3036	0.36
CRX_Q4	0.829699	29	42	2321	3036	0.76
DBP_Q6	0.123595	36	42	2424	3036	0.8
DEAF1_01	0.547983	11	42	862	3036	0.28
DEAF1_02	0.75383	3	42	362	3036	0.12
DEC_Q1	0.814806	15	42	1329	3036	0.44
DELTAEF1_01	0.400707	24	42	1711	3036	0.56
DMRT1_01	0.154017	11	42	637	3036	0.21
DMRT2_01	0.68322	1	42	168	3036	0.06
DMRT3_01	0.502911	1	42	121	3036	0.04
DMRT4_01	0.610594	11	42	896	3036	0.3
DMRT5_01	0.391852	7	42	502	3036	0.17
DMRT7_01	0.444519	6	42	455	3036	0.15
DR1_Q3	0.0142469	22	42	1123	3036	0.37
DR3_Q4	0.846761	41	42	3024	3036	1
DR4_Q2	0.96138	39	42	2982	3036	0.98
DTYPEPA_B	NA	0	42	8	3036	0
E12_Q6	0.306402	10	42	666	3036	0.22
E2A_Q2	0.0466564	31	42	1904	3036	0.63
E2A_Q6	0.3311	16	42	1097	3036	0.36
E2F1DP1RB_01	0.929433	5	42	675	3036	0.22
E2F1DP1_01	0.948949	23	42	2062	3036	0.68
E2F1DP2_01	0.900922	18	42	1638	3036	0.54
E2F1_Q3	0.993548	12	42	1478	3036	0.49
E2F1_Q3_01	0.942109	18	42	1704	3036	0.56
E2F1_Q4	0.954593	10	42	1135	3036	0.37
E2F1_Q4_01	0.810438	3	42	393	3036	0.13
E2F1_Q6	0.97356	9	42	1112	3036	0.37
E2F1_Q6_01	0.976138	11	42	1281	3036	0.42
E2F4DP1_01	0.893635	7	42	795	3036	0.26
E2F4DP2_01	0.965731	22	42	2035	3036	0.67
E2F_01	0.728715	17	42	1408	3036	0.46
E2F_02	0.726406	5	42	508	3036	0.17
E2F_03	0.854522	7	42	755	3036	0.25
E2F_Q2	0.97927	30	42	2571	3036	0.85
E2F_Q3	0.993164	8	42	1154	3036	0.38
E2F_Q3_01	0.602618	4	42	374	3036	0.12
E2F_Q4	0.835683	18	42	1566	3036	0.52
E2F_Q4_01	0.924584	1	42	295	3036	0.1
E2F_Q6	0.952687	8	42	970	3036	0.32
E2F_Q6_01	0.956362	7	42	896	3036	0.3
E2_01	NA	0	42	160	3036	0.05
E2_Q6	0.87821	1	42	255	3036	0.08
E2_Q6_01	NA	0	42	51	3036	0.02
E47_01	0.0685306	22	42	1281	3036	0.42
E47_02	0.209955	29	42	1950	3036	0.64
E4BP4_01	NA	0	42	81	3036	0.03
E4F1_Q6	0.390016	2	42	162	3036	0.05
EBF_Q6	0.0172229	20	42	1005	3036	0.33
EBOX_Q6_01	0.436467	34	42	2457	3036	0.81
EFC_Q6	0.944276	31	42	2559	3036	0.84
EGR1_01	0.858754	16	42	1444	3036	0.48
EGR2_01	0.846019	25	42	2066	3036	0.68
EGR3_01	0.980539	17	42	1746	3036	0.58
EGR_Q6	0.634623	31	42	2339	3036	0.77
ELF1_Q6	NA	42	42	3033	3036	1
ELK1_01	0.823578	40	42	2981	3036	0.98
ELK1_02	0.68716	41	42	3009	3036	0.99
ER_Q6	0.256821	33	42	2286	3036	0.75
ETF_Q6	0.955875	22	42	2010	3036	0.66
ETS1_B	0.0349801	37	42	2380	3036	0.78
ETS2_B	NA	42	42	2983	3036	0.98
ETS_Q4	0.191937	41	42	2919	3036	0.96
ETS_Q6	0.31217	41	42	2953	3036	0.97
EVI1_01	0.282133	12	42	789	3036	0.26
EVI1_02	0.176422	1	42	55	3036	0.02
EVI1_03	0.105842	1	42	40	3036	0.01
EVI1_04	0.0241747	11	42	475	3036	0.16
EVI1_05	0.0957314	2	42	79	3036	0.03
EVI1_06	0.349851	1	42	89	3036	0.03
FAC1_01	0.713816	38	42	2840	3036	0.94
FOXD3_01	0.965535	27	42	2356	3036	0.78
FOXJ2_01	0.96848	23	42	2109	3036	0.69
FOXM1_01	0.00574098	41	42	2685	3036	0.88
FOXO1_01	0.917604	33	42	2646	3036	0.87
FOXO1_02	0.983436	34	42	2794	3036	0.92
FOXO3A_Q1	0.995247	26	42	2434	3036	0.8
FOXO3_01	0.785265	35	42	2681	3036	0.88
FOXO4_01	0.807636	4	42	475	3036	0.16
FOXO4_02	0.889398	27	42	2242	3036	0.74
FOXP3_Q4	0.0977124	4	42	178	3036	0.06
FOX_Q2	0.97066	11	42	1260	3036	0.42
FREAC2_01	0.814934	26	42	2108	3036	0.69
FREAC3_01	0.718336	26	42	2040	3036	0.67
FREAC4_01	0.989401	33	42	2765	3036	0.91
FREAC7_01	0.938491	34	42	2724	3036	0.9
FXR_IR1_Q6	NA	0	42	33	3036	0.01
FXR_Q3	0.161282	17	42	1045	3036	0.34
GABP_B	0.891394	38	42	2904	3036	0.96
GATA1_01	NA	42	42	3031	3036	1
GATA1_02	0.702455	37	42	2773	3036	0.91
GATA1_04	0.519638	35	42	2566	3036	0.85
GATA1_05	0.860781	32	42	2538	3036	0.84
GATA1_06	0.507136	38	42	2775	3036	0.91
GATA2_01	0.690931	40	42	2955	3036	0.97
GATA2_02	0.918621	21	42	1874	3036	0.62
GATA2_03	0.0278724	36	42	2268	3036	0.75
GATA3_01	0.335157	41	42	2958	3036	0.97
GATA3_02	0.658137	28	42	2143	3036	0.71
GATA3_03	0.234656	41	42	2933	3036	0.97
GATA4_Q3	0.148023	41	42	2901	3036	0.96
GATA6_01	0.397382	37	42	2662	3036	0.88
GATA_C	0.492047	39	42	2842	3036	0.94
GATA_Q6	0.508053	31	42	2275	3036	0.75
GCM_Q2	0.587233	3	42	293	3036	0.1
GCNF_01	0.502066	3	42	264	3036	0.09
GC_01	0.782424	36	42	2742	3036	0.9
GFI1B_01	0.335389	31	42	2183	3036	0.72
GFI1_01	0.966081	18	42	1762	3036	0.58
GFI1_Q6	0.633566	15	42	1201	3036	0.4
GLI_Q2	0.151437	11	42	635	3036	0.21
GRE_C	0.668236	41	42	3007	3036	0.99
GR_01	NA	42	42	3029	3036	1
GR_Q6	NA	42	42	3035	3036	1
HAND1E47_01	NA	42	42	3036	3036	1
HEB_Q6	0.442768	12	42	878	3036	0.29
HELIOSA_01	NA	42	42	2970	3036	0.98
HEN1_01	0.0563604	2	42	63	3036	0.02
HEN1_02	0.19788	2	42	111	3036	0.04
HES1_Q2	0.590473	23	42	1750	3036	0.58
HFH1_01	0.988874	19	42	1934	3036	0.64
HFH3_01	0.783212	30	42	2355	3036	0.78
HFH4_01	NA	0	42	59	3036	0.02
HFH8_01	0.81396	32	42	2506	3036	0.83
HIC1_02	0.516363	33	42	2422	3036	0.8
HIC1_03	0.12716	30	42	1950	3036	0.64
HIF1_Q3	0.449916	9	42	669	3036	0.22
HIF1_Q5	0.458161	9	42	673	3036	0.22
HLF_01	0.804912	5	42	555	3036	0.18
HMEF2_Q6	0.400811	5	42	368	3036	0.12
HMGIY_Q3	0.702455	37	42	2773	3036	0.91
HMGIY_Q6	NA	42	42	3009	3036	0.99
HMX1_01	NA	0	42	7	3036	0
HNF1_01	0.969363	10	42	1177	3036	0.39
HNF1_C	0.89199	10	42	1031	3036	0.34
HNF1_Q6	0.828864	7	42	733	3036	0.24
HNF1_Q6_01	0.924249	13	42	1306	3036	0.43
HNF3ALPHA_Q6	0.784676	36	42	2743	3036	0.9
HNF3B_01	0.969837	25	42	2242	3036	0.74
HNF3_Q6	0.677114	35	42	2632	3036	0.87
HNF3_Q6_01	0.951808	24	42	2134	3036	0.7
HNF4ALPHA_Q6	0.223864	39	42	2747	3036	0.9
HNF4_01	0.627845	16	42	1270	3036	0.42
HNF4_01_B	0.651343	18	42	1429	3036	0.47
HNF4_DR1_Q3	0.140824	17	42	1026	3036	0.34
HNF4_Q6_01	0.343669	14	42	964	3036	0.32
HNF6_Q6	0.713221	11	42	957	3036	0.32
HOXA7_01	0.957866	6	42	815	3036	0.27
HP1SITEFACTOR_Q6	0.683425	5	42	486	3036	0.16
HSF1_01	0.302572	9	42	596	3036	0.2
HSF1_Q6	NA	0	42	67	3036	0.02
HSF2_01	0.573025	6	42	510	3036	0.17
HSF_Q6	0.520409	6	42	487	3036	0.16
HTF_01	0.745512	17	42	1420	3036	0.47
ICSBP_Q6	0.86786	1	42	248	3036	0.08
IK1_01	0.0359351	22	42	1210	3036	0.4
IK2_01	NA	42	42	3027	3036	1
IPF1_Q4	0.939404	29	42	2431	3036	0.8
IPF1_Q4_01	0.968489	22	42	2043	3036	0.67
IRF1_01	0.693272	10	42	870	3036	0.29
IRF1_Q6	0.534328	13	42	999	3036	0.33
IRF2_01	0.922185	2	42	393	3036	0.13
IRF7_01	0.954166	15	42	1514	3036	0.5
IRF_Q6	0.676255	3	42	327	3036	0.11
IRF_Q6_01	0.676273	11	42	934	3036	0.31
ISRE_01	0.622781	3	42	306	3036	0.1
KAISO_01	0.082811	16	42	893	3036	0.29
KROX_Q6	0.983995	18	42	1834	3036	0.6
LBP1_Q6	0.0207137	39	42	2530	3036	0.83
LDSPOLYA_B	0.610326	25	42	1904	3036	0.63
LEF1TCF1_Q4	0.404145	36	42	2590	3036	0.85
LEF1_Q2	0.68716	41	42	3009	3036	0.99
LEF1_Q2_01	0.989984	12	42	1440	3036	0.47
LFA1_Q6	0.155801	24	42	1534	3036	0.51
LHX3_01	0.0998274	3	42	128	3036	0.04
LMO2COM_01	0.509555	19	42	1416	3036	0.47
LMO2COM_02	0.36478	13	42	906	3036	0.3
LPOLYA_B	0.863189	1	42	245	3036	0.08
LRF_Q2	0.40745	31	42	2223	3036	0.73
LRH1_Q5	0.0529221	30	42	1840	3036	0.61
LUN1_01	0.418953	7	42	514	3036	0.17
LXR_DR4_Q3	NA	0	42	18	3036	0.01
LXR_Q3	NA	0	42	18	3036	0.01
LYF1_01	0.268971	38	42	2685	3036	0.88
MAF_Q6	0.211532	1	42	62	3036	0.02
MAF_Q6_01	0.408182	33	42	2370	3036	0.78
MAX_01	0.659317	7	42	626	3036	0.21
MAZR_01	0.259597	17	42	1121	3036	0.37
MAZ_Q6	0.000436267	31	42	1513	3036	0.5
MEF2_01	0.76055	4	42	447	3036	0.15
MEF2_02	0.54578	9	42	716	3036	0.24
MEF2_03	0.229852	21	42	1382	3036	0.46
MEF2_04	0.960134	31	42	2584	3036	0.85
MEF2_Q6_01	0.420285	2	42	170	3036	0.06
MEF3_B	0.000469403	4	42	47	3036	0.02
MEIS1AHOXA9_01	0.757742	30	42	2339	3036	0.77
MEIS1BHOXA9_02	0.588579	6	42	517	3036	0.17
MEIS1_01	0.318673	24	42	1660	3036	0.55
MIF1_01	NA	0	42	43	3036	0.01
MINI19_B	0.00970939	40	42	2585	3036	0.85
MINI20_B	0.00419108	40	42	2526	3036	0.83
MMEF2_Q6	0.811142	27	42	2173	3036	0.72
MOVOB_01	NA	42	42	3012	3036	0.99
MRF2_01	0.979518	26	42	2336	3036	0.77
MSX1_01	NA	42	42	3016	3036	0.99
MTATA_B	NA	42	42	2945	3036	0.97
MTF1_Q4	NA	0	42	161	3036	0.05
MUSCLE_INI_B	0.12804	41	42	2891	3036	0.95
MYB_Q3	0.330431	41	42	2957	3036	0.97
MYB_Q5_01	NA	42	42	3018	3036	0.99
MYB_Q6	NA	42	42	3030	3036	1
MYCMAX_01	0.740416	6	42	594	3036	0.2
MYCMAX_02	0.426204	15	42	1082	3036	0.36
MYCMAX_03	0.726679	2	42	267	3036	0.09
MYCMAX_B	0.969797	11	42	1257	3036	0.41
MYC_Q2	0.763657	6	42	608	3036	0.2
MYOD_01	0.59255	10	42	813	3036	0.27
MYOD_Q6	0.119974	31	42	2019	3036	0.67
MYOD_Q6_01	0.014102	40	42	2612	3036	0.86
MYOGENIN_Q6	0.0708127	32	42	2031	3036	0.67
MYOGNF1_01	NA	42	42	3035	3036	1
MZF1_01	0.789771	37	42	2806	3036	0.92
MZF1_02	0.0611284	40	42	2724	3036	0.9
NANOG_01	0.171568	10	42	585	3036	0.19
NERF_Q2	NA	42	42	3012	3036	0.99
NF1_Q6	0.0485401	41	42	2825	3036	0.93
NF1_Q6_01	0.430664	39	42	2824	3036	0.93
NFAT_Q4_01	0.579718	29	42	2170	3036	0.71
NFAT_Q6	0.354177	30	42	2120	3036	0.7
NFE2_01	0.680218	37	42	2765	3036	0.91
NFKAPPAB50_01	0.177819	35	42	2388	3036	0.79
NFKAPPAB65_01	0.668939	17	42	1368	3036	0.45
NFKAPPAB_01	0.340176	11	42	753	3036	0.25
NFKB_C	0.893982	18	42	1629	3036	0.54
NFKB_Q6	0.970361	17	42	1705	3036	0.56
NFKB_Q6_01	0.636674	5	42	464	3036	0.15
NFMUE1_Q6	NA	0	42	124	3036	0.04
NFY_01	0.904916	13	42	1277	3036	0.42
NFY_C	0.983443	26	42	2352	3036	0.77
NFY_Q6	0.857087	15	42	1369	3036	0.45
NFY_Q6_01	0.508815	13	42	985	3036	0.32
NGFIC_01	0.973991	24	42	2191	3036	0.72
NKX22_01	0.841219	1	42	232	3036	0.08
NKX25_01	0.863037	38	42	2892	3036	0.95
NKX25_Q5	0.534488	12	42	927	3036	0.31
NKX3A_01	0.816945	3	42	397	3036	0.13
NKX61_01	0.237798	2	42	122	3036	0.04
NKX62_Q2	0.94089	21	42	1911	3036	0.63
NMYC_01	0.701909	7	42	649	3036	0.21
NRF1_Q6	0.925503	1	42	296	3036	0.1
NRF2_01	0.988594	3	42	657	3036	0.22
NRF2_Q4	0.90023	36	42	2803	3036	0.92
NRSE_B	0.552724	2	42	207	3036	0.07
NRSF_01	NA	0	42	14	3036	0
NRSF_Q4	0.0162022	1	42	14	3036	0
OCT1_01	0.562128	16	42	1231	3036	0.41
OCT1_02	0.31664	41	42	2954	3036	0.97
OCT1_03	0.996759	35	42	2893	3036	0.95
OCT1_04	0.473686	23	42	1682	3036	0.55
OCT1_05	0.678153	12	42	1009	3036	0.33
OCT1_06	0.988646	29	42	2552	3036	0.84
OCT1_07	0.49659	14	42	1050	3036	0.35
OCT1_B	0.427239	9	42	658	3036	0.22
OCT1_Q5_01	0.587551	17	42	1318	3036	0.43
OCT1_Q6	0.463342	30	42	2180	3036	0.72
OCT4_01	0.209111	14	42	878	3036	0.29
OCT_C	0.341507	17	42	1174	3036	0.39
OCT_Q6	0.47658	28	42	2043	3036	0.67
OLF1_01	0.0968296	13	42	714	3036	0.24
OSF2_Q6	0.720982	31	42	2385	3036	0.79
OTX_Q1	0.686134	20	42	1595	3036	0.53
P53_01	0.784313	21	42	1736	3036	0.57
P53_02	0.080877	23	42	1372	3036	0.45
P53_DECAMER_Q2	0.273503	35	42	2450	3036	0.81
PADS_C	0.194952	12	42	733	3036	0.24
PAX2_01	NA	42	42	3036	3036	1
PAX3_01	0.887592	37	42	2850	3036	0.94
PAX3_B	0.370137	41	42	2965	3036	0.98
PAX4_04	0.3646	30	42	2126	3036	0.7
PAX5_01	0.395249	21	42	1492	3036	0.49
PAX5_02	NA	42	42	3036	3036	1
PAX6_01	0.359795	41	42	2963	3036	0.98
PAX6_Q2	0.509439	9	42	698	3036	0.23
PAX8_01	NA	42	42	3035	3036	1
PAX9_B	0.384931	1	42	96	3036	0.03
PAX_Q6	0.17773	40	42	2814	3036	0.93
PBX1_01	0.509716	10	42	770	3036	0.25
PBX1_02	0.268812	12	42	781	3036	0.26
PBX1_03	0.834913	12	42	1124	3036	0.37
PBX_Q3	0.332038	19	42	1310	3036	0.43
PEA3_Q6	NA	42	42	2988	3036	0.98
PEBP_Q6	0.815821	20	42	1691	3036	0.56
PIT1_Q6	0.51365	10	42	772	3036	0.25
PITX2_Q2	0.9396	8	42	943	3036	0.31
PLZF_02	0.333261	39	42	2792	3036	0.92
POLY_C	NA	0	42	11	3036	0
POU1F1_Q6	0.677266	5	42	483	3036	0.16
POU3F2_02	0.691381	36	42	2704	3036	0.89
POU6F1_01	NA	0	42	31	3036	0.01
PPARA_01	0.196247	38	42	2647	3036	0.87
PPARA_02	NA	42	42	3016	3036	0.99
PPARG_01	NA	0	42	23	3036	0.01
PPARG_03	0.0615927	26	42	1556	3036	0.51
PPAR_DR1_Q2	0.110846	20	42	1201	3036	0.4
PR_01	0.0114976	4	42	99	3036	0.03
PR_02	0.275276	2	42	132	3036	0.04
PTF1BETA_Q6	0.0726255	5	42	214	3036	0.07
PU1_Q6	NA	42	42	3031	3036	1
RBPJK_01	0.344747	8	42	549	3036	0.18
RBPJK_Q4	0.0719789	18	42	1011	3036	0.33
RFX1_01	0.693886	36	42	2705	3036	0.89
RFX1_02	NA	42	42	3024	3036	1
RFX_Q6	NA	42	42	3018	3036	0.99
ROAZ_01	NA	0	42	1	3036	0
RORA1_01	0.595171	6	42	520	3036	0.17
RORA2_01	0.523359	12	42	921	3036	0.3
RORA_Q4	0.283809	4	42	258	3036	0.08
RP58_01	0.00573591	3	42	52	3036	0.02
RREB1_01	0.29248	3	42	198	3036	0.07
RSRFC4_01	0.142474	1	42	48	3036	0.02
RSRFC4_Q2	0.0503846	1	42	26	3036	0.01
RUSH1A_02	NA	42	42	3006	3036	0.99
R_01	0.321078	2	42	144	3036	0.05
S8_01	0.863466	12	42	1152	3036	0.38
SF1_Q6	0.140983	16	42	958	3036	0.32
SF1_Q6_01	0.0641832	23	42	1344	3036	0.44
SMAD3_Q6	0.0390175	29	42	1729	3036	0.57
SMAD4_Q6	0.589188	41	42	2998	3036	0.99
SMAD_Q6	NA	42	42	3034	3036	1
SMAD_Q6_01	0.346809	40	42	2877	3036	0.95
SOX10_Q6	0.178178	33	42	2230	3036	0.73
SOX9_B1	0.636022	16	42	1275	3036	0.42
SOX_Q6	0.0450597	41	42	2820	3036	0.93
SP1_01	0.459196	36	42	2613	3036	0.86
SP1_Q2_01	0.205055	37	42	2569	3036	0.85
SP1_Q4_01	0.470293	35	42	2545	3036	0.84
SP1_Q6	0.606532	33	42	2464	3036	0.81
SP1_Q6_01	0.461053	35	42	2541	3036	0.84
SP3_Q3	0.590474	40	42	2935	3036	0.97
SPZ1_01	0.675086	39	42	2891	3036	0.95
SREBP1_01	NA	42	42	3000	3036	0.99
SREBP1_02	0.224784	41	42	2930	3036	0.97
SREBP1_Q6	0.216656	37	42	2576	3036	0.85
SREBP_Q3	0.122556	36	42	2423	3036	0.8
SRF_01	0.000319706	9	42	200	3036	0.07
SRF_C	0.0373202	7	42	282	3036	0.09
SRF_Q4	0.00798853	5	42	128	3036	0.04
SRF_Q5_01	0.00401123	8	42	233	3036	0.08
SRF_Q5_02	0.00731135	13	42	514	3036	0.17
SRF_Q6	0.00639007	6	42	162	3036	0.05
STAF_01	0.270094	10	42	646	3036	0.21
STAF_02	0.520003	7	42	559	3036	0.18
STAT1_01	0.890016	20	42	1766	3036	0.58
STAT3_01	0.944098	24	42	2119	3036	0.7
STAT5A_01	0.980958	4	42	711	3036	0.23
STAT5A_02	0.95242	37	42	2892	3036	0.95
STAT5B_01	0.995644	3	42	732	3036	0.24
STAT_01	0.37291	32	42	2278	3036	0.75
STAT_Q6	NA	42	42	3007	3036	0.99
STRA13_01	0.404641	1	42	100	3036	0.03
SZF11_01	0.349782	18	42	1250	3036	0.41
T3R_01	0.321078	2	42	144	3036	0.05
TAACC_B	NA	0	42	1	3036	0
TAL1ALPHAE47_01	NA	42	42	3031	3036	1
TAL1BETAE47_01	0.224784	41	42	2930	3036	0.97
TAL1BETAITF2_01	0.36493	41	42	2964	3036	0.98
TAL1_Q6	NA	42	42	3033	3036	1
TATA_01	0.917834	32	42	2587	3036	0.85
TATA_C	0.221559	40	42	2834	3036	0.93
TAXCREB_01	0.119129	33	42	2175	3036	0.72
TAXCREB_02	0.157087	32	42	2134	3036	0.7
TBP_Q6	0.148282	40	42	2798	3036	0.92
TBX5_01	0.729438	15	42	1263	3036	0.42
TBX5_02	0.747235	27	42	2128	3036	0.7
TCF11MAFG_01	0.0976917	24	42	1468	3036	0.48
TCF11_01	NA	42	42	3016	3036	0.99
TCF4_Q5	0.933977	12	42	1247	3036	0.41
TEF1_Q6	0.0904888	24	42	1458	3036	0.48
TEF_Q6	0.856188	8	42	836	3036	0.28
TEL2_Q6	0.154591	41	42	2904	3036	0.96
TFE_Q6	0.758877	19	42	1574	3036	0.52
TFIIA_Q6	0.0595917	25	42	1479	3036	0.49
TFIII_Q6	0.00401035	39	42	2405	3036	0.79
TGIF_01	0.502686	19	42	1412	3036	0.47
TITF1_Q3	NA	42	42	3035	3036	1
UF1H3BETA_Q6	0.260181	2	42	128	3036	0.04
USF2_Q6	0.741249	7	42	672	3036	0.22
USF_01	0.947183	14	42	1424	3036	0.47
USF_02	0.604719	28	42	2113	3036	0.7
USF_C	0.418734	31	42	2229	3036	0.73
USF_Q6	0.728632	22	42	1766	3036	0.58
USF_Q6_01	0.844361	20	42	1717	3036	0.57
VBP_01	NA	0	42	129	3036	0.04
VDR_Q3	NA	42	42	2946	3036	0.97
VJUN_01	NA	0	42	48	3036	0.02
VMAF_01	0.470594	41	42	2982	3036	0.98
VMYB_01	NA	42	42	3034	3036	1
VMYB_02	0.931374	40	42	3005	3036	0.99
WHN_B	0.535178	10	42	783	3036	0.26
WT1_Q6	0.688727	35	42	2637	3036	0.87
XBP1_01	NA	0	42	230	3036	0.08
XFD1_01	0.623977	32	42	2403	3036	0.79
XFD2_01	0.898408	10	42	1039	3036	0.34
XFD3_01	0.974712	30	42	2558	3036	0.84
XPF1_Q6	0.357891	17	42	1184	3036	0.39
YY1_01	0.316801	39	42	2786	3036	0.92
YY1_02	0.572904	41	42	2996	3036	0.99
YY1_Q6	0.488251	40	42	2913	3036	0.96
YY1_Q6_02	0.773189	40	42	2971	3036	0.98
ZBRK1_01	NA	0	42	95	3036	0.03
ZF5_01	NA	42	42	3028	3036	1
ZF5_B	NA	42	42	3031	3036	1
ZIC1_01	NA	42	42	3036	3036	1
ZIC3_01	NA	42	42	3035	3036	1
ZID_01	0.608212	6	42	526	3036	0.17
ZNF219_01	0.47428	3	42	255	3036	0.08
ZTA_Q2	0.970809	2	42	478	3036	0.16

## Sheet: Myog_top100
TFname	p.val	number_hits_exp	number_of_promoters_in_experimental	number_hits_random	number_of_promoters_in_random	freq_random_to_print
ACAAT_B	0.156895	8	80	230	3008	0.08
AFP1_Q6	NA	0	80	115	3008	0.04
AHRARNT_01	0.999708	27	80	1609	3008	0.53
AHRARNT_02	0.904069	43	80	1850	3008	0.62
AHRHIF_Q6	0.998741	39	80	1979	3008	0.66
AHR_01	0.831939	20	80	920	3008	0.31
AHR_Q5	0.79765	5	80	291	3008	0.1
AIRE_01	NA	80	80	3007	3008	1
AIRE_02	0.939166	45	80	1961	3008	0.65
ALPHACP1_01	0.761828	34	80	1417	3008	0.47
AMEF2_Q6	0.628537	15	80	631	3008	0.21
AML1_01	0.813896	48	80	1966	3008	0.65
AML1_Q6	0.705183	63	80	2455	3008	0.82
AML_Q6	0.330836	56	80	2054	3008	0.68
AP1FJ_Q2	0.374027	76	80	2847	3008	0.95
AP1_01	0.247138	72	80	2649	3008	0.88
AP1_C	0.0805486	69	80	2432	3008	0.81
AP1_Q2	0.484477	72	80	2717	3008	0.9
AP1_Q2_01	0.397025	49	80	1817	3008	0.6
AP1_Q4	0.667045	66	80	2549	3008	0.85
AP1_Q4_01	0.135128	53	80	1831	3008	0.61
AP1_Q6	0.742796	55	80	2183	3008	0.73
AP1_Q6_01	0.0833548	72	80	2566	3008	0.85
AP2ALPHA_01	0.646987	75	80	2861	3008	0.95
AP2ALPHA_02	0.717456	68	80	2636	3008	0.88
AP2ALPHA_03	0.541153	79	80	2985	3008	0.99
AP2GAMMA_01	0.804063	76	80	2922	3008	0.97
AP2REP_01	NA	80	80	3008	3008	1
AP2_Q3	0.47372	78	80	2942	3008	0.98
AP2_Q6	0.0658999	77	80	2791	3008	0.93
AP2_Q6_01	0.908792	72	80	2834	3008	0.94
AP3_Q6	0.958384	52	80	2234	3008	0.74
AP4_01	0.067047	33	80	1019	3008	0.34
AP4_Q5	0.000657531	52	80	1437	3008	0.48
AP4_Q6	0.00289788	48	80	1361	3008	0.45
AP4_Q6_01	0.00464032	67	80	2164	3008	0.72
APOLYA_B	NA	0	80	1	3008	0
AREB6_01	0.345476	74	80	2760	3008	0.92
AREB6_02	0.945306	46	80	2005	3008	0.67
AREB6_03	0.934902	47	80	2027	3008	0.67
ARNT_01	0.955368	57	80	2398	3008	0.8
ARNT_02	0.729447	66	80	2570	3008	0.85
ARP1_01	NA	80	80	3004	3008	1
AR_01	0.199869	67	80	2425	3008	0.81
AR_02	0.156458	64	80	2280	3008	0.76
AR_03	0.535778	58	80	2210	3008	0.73
AR_Q2	0.726687	51	80	2030	3008	0.67
ATATA_B	0.22612	5	80	154	3008	0.05
ATF1_Q6	0.998451	36	80	1863	3008	0.62
ATF3_Q6	0.845254	77	80	2957	3008	0.98
ATF4_Q2	0.29796	77	80	2873	3008	0.96
ATF6_01	0.313381	76	80	2834	3008	0.94
ATF_01	0.789404	66	80	2592	3008	0.86
ATF_B	0.804974	29	80	1252	3008	0.42
BACH1_01	0.355529	9	80	323	3008	0.11
BACH2_01	0.212381	8	80	248	3008	0.08
BARBIE_01	0.954515	21	80	1077	3008	0.36
BEL1_B	NA	0	80	6	3008	0
BLIMP1_Q6	NA	0	80	131	3008	0.04
BRCA_01	0.136327	79	80	2934	3008	0.98
BRN2_01	0.762952	48	80	1938	3008	0.64
CAAT_01	0.443894	46	80	1724	3008	0.57
CAAT_C	NA	0	80	21	3008	0.01
CACBINDINGPROTEIN_Q6	0.370332	59	80	2185	3008	0.73
CACCCBINDINGFACTOR_Q6	0.820702	8	80	428	3008	0.14
CACD_01	0.512901	79	80	2983	3008	0.99
CART1_01	0.995739	58	80	2542	3008	0.85
CBF_01	0.989782	55	80	2412	3008	0.8
CBF_02	0.916652	32	80	1454	3008	0.48
CDC5_01	0.863265	14	80	700	3008	0.23
CDPCR1_01	0.630225	39	80	1541	3008	0.51
CDPCR3HD_01	0.607715	66	80	2530	3008	0.84
CDPCR3_01	NA	80	80	2958	3008	0.98
CDP_01	0.364247	76	80	2845	3008	0.95
CDP_02	0.495469	58	80	2195	3008	0.73
CDXA_02	0.0924947	77	80	2808	3008	0.93
CEBPA_01	0.481567	67	80	2528	3008	0.84
CEBPB_01	0.673517	74	80	2832	3008	0.94
CEBPB_02	0.905398	60	80	2449	3008	0.81
CEBPDELTA_Q6	0.979754	5	80	432	3008	0.14
CEBPGAMMA_Q6	0.535623	75	80	2840	3008	0.94
CEBP_C	0.688429	76	80	2902	3008	0.96
CEBP_Q2	0.497084	76	80	2870	3008	0.95
CEBP_Q2_01	0.934987	75	80	2927	3008	0.97
CEBP_Q3	0.586436	79	80	2988	3008	0.99
CETS168_Q6	0.702314	78	80	2967	3008	0.99
CETS1P54_01	0.994891	34	80	1727	3008	0.57
CETS1P54_02	0.9246	74	80	2897	3008	0.96
CETS1P54_03	NA	80	80	3000	3008	1
CHCH_01	0.936208	73	80	2875	3008	0.96
CHX10_01	NA	0	80	51	3008	0.02
CIZ_01	0.758991	14	80	644	3008	0.21
CLOCKBMAL_Q6	NA	0	80	79	3008	0.03
CLOX_01	0.632185	55	80	2136	3008	0.71
CMAF_01	NA	80	80	2984	3008	0.99
CMYB_01	0.641717	77	80	2928	3008	0.97
CMYC_01	0.862358	10	80	534	3008	0.18
CMYC_02	0.855606	10	80	530	3008	0.18
COMP1_01	0.645597	9	80	404	3008	0.13
COREBINDINGFACTOR_Q6	0.544565	29	80	1129	3008	0.38
COUPTF_Q6	0.136206	72	80	2601	3008	0.86
COUP_01	0.627177	59	80	2281	3008	0.76
COUP_DR1_Q6	0.12417	58	80	2018	3008	0.67
CP2_01	NA	80	80	3001	3008	1
CP2_02	NA	80	80	3005	3008	1
CREBATF_Q6	0.768839	43	80	1757	3008	0.58
CREBP1CJUN_01	0.0982956	64	80	2238	3008	0.74
CREBP1_01	0.429922	77	80	2897	3008	0.96
CREBP1_Q2	0.984062	48	80	2157	3008	0.72
CREB_01	0.927708	65	80	2630	3008	0.87
CREB_02	0.866584	36	80	1559	3008	0.52
CREB_Q2	0.350082	62	80	2292	3008	0.76
CREB_Q2_01	0.863339	43	80	1816	3008	0.6
CREB_Q3	0.847597	40	80	1694	3008	0.56
CREB_Q4	0.770486	54	80	2160	3008	0.72
CREB_Q4_01	0.734526	42	80	1702	3008	0.57
CREL_01	0.645675	27	80	1096	3008	0.36
CRX_Q4	0.472506	59	80	2224	3008	0.74
DBP_Q6	0.219407	65	80	2354	3008	0.78
DEAF1_01	0.943188	18	80	938	3008	0.31
DEAF1_02	0.889024	7	80	422	3008	0.14
DEC_Q1	0.975999	25	80	1284	3008	0.43
DELTAEF1_01	0.631528	43	80	1691	3008	0.56
DMRT1_01	0.0648188	20	80	567	3008	0.19
DMRT2_01	0.564054	3	80	149	3008	0.05
DMRT3_01	0.768445	1	80	104	3008	0.03
DMRT4_01	0.377429	23	80	839	3008	0.28
DMRT5_01	0.518433	12	80	480	3008	0.16
DMRT7_01	0.543557	10	80	412	3008	0.14
DR1_Q3	0.132766	34	80	1116	3008	0.37
DR3_Q4	0.707163	79	80	2995	3008	1
DR4_Q2	0.949737	76	80	2956	3008	0.98
DTYPEPA_B	NA	0	80	10	3008	0
E12_Q6	0.651281	16	80	678	3008	0.23
E2A_Q2	0.152204	55	80	1921	3008	0.64
E2A_Q6	0.87606	24	80	1108	3008	0.37
E2F1DP1RB_01	0.991919	10	80	722	3008	0.24
E2F1DP1_01	0.890827	51	80	2126	3008	0.71
E2F1DP2_01	0.75394	42	80	1712	3008	0.57
E2F1_Q3	0.986876	32	80	1595	3008	0.53
E2F1_Q3_01	0.982892	39	80	1836	3008	0.61
E2F1_Q4	0.838933	27	80	1197	3008	0.4
E2F1_Q4_01	0.82285	8	80	429	3008	0.14
E2F1_Q6	0.939878	25	80	1213	3008	0.4
E2F1_Q6_01	0.949667	29	80	1383	3008	0.46
E2F4DP1_01	0.959761	15	80	840	3008	0.28
E2F4DP2_01	0.862443	51	80	2105	3008	0.7
E2F_01	0.513367	37	80	1416	3008	0.47
E2F_02	0.924169	9	80	537	3008	0.18
E2F_03	0.968963	14	80	816	3008	0.27
E2F_Q2	0.993692	61	80	2616	3008	0.87
E2F_Q3	0.998346	20	80	1245	3008	0.41
E2F_Q3_01	0.658321	9	80	408	3008	0.14
E2F_Q4	0.881845	38	80	1646	3008	0.55
E2F_Q4_01	0.887831	5	80	332	3008	0.11
E2F_Q6	0.997095	16	80	1046	3008	0.35
E2F_Q6_01	0.99849	14	80	993	3008	0.33
E2_01	0.664119	3	80	169	3008	0.06
E2_Q6	0.765964	5	80	280	3008	0.09
E2_Q6_01	0.0625461	3	80	56	3008	0.02
E47_01	0.150985	39	80	1313	3008	0.44
E47_02	0.802676	47	80	1923	3008	0.64
E4BP4_01	NA	0	80	71	3008	0.02
E4F1_Q6	0.535827	4	80	182	3008	0.06
EBF_Q6	0.00798194	38	80	1054	3008	0.35
EBOX_Q6_01	0.914001	59	80	2422	3008	0.81
EFC_Q6	0.968287	60	80	2515	3008	0.84
EGR1_01	0.868626	37	80	1598	3008	0.53
EGR2_01	0.810777	52	80	2109	3008	0.7
EGR3_01	0.987731	40	80	1893	3008	0.63
EGR_Q6	0.562173	62	80	2368	3008	0.79
ELF1_Q6	NA	80	80	3003	3008	1
ELK1_01	0.764587	77	80	2945	3008	0.98
ELK1_02	0.499326	79	80	2982	3008	0.99
ER_Q6	0.441374	61	80	2288	3008	0.76
ETF_Q6	0.939146	50	80	2138	3008	0.71
ETS1_B	0.378025	63	80	2341	3008	0.78
ETS2_B	0.241197	79	80	2955	3008	0.98
ETS_Q4	0.775485	75	80	2886	3008	0.96
ETS_Q6	0.342171	78	80	2924	3008	0.97
EVI1_01	0.484954	19	80	731	3008	0.24
EVI1_02	0.327032	1	80	44	3008	0.01
EVI1_03	0.209375	1	80	32	3008	0.01
EVI1_04	0.159053	15	80	462	3008	0.15
EVI1_05	0.285498	2	80	70	3008	0.02
EVI1_06	0.229266	3	80	92	3008	0.03
FAC1_01	0.394334	74	80	2772	3008	0.92
FOXD3_01	0.786655	55	80	2204	3008	0.73
FOXJ2_01	0.455045	52	80	1954	3008	0.65
FOXM1_01	0.335409	70	80	2598	3008	0.86
FOXO1_01	0.385439	68	80	2536	3008	0.84
FOXO1_02	0.753056	70	80	2716	3008	0.9
FOXO3A_Q1	0.830227	57	80	2298	3008	0.76
FOXO3_01	0.626072	67	80	2572	3008	0.86
FOXO4_01	0.849061	8	80	442	3008	0.15
FOXO4_02	0.756009	54	80	2153	3008	0.72
FOXP3_Q4	0.133284	6	80	160	3008	0.05
FOX_Q2	0.666218	28	80	1143	3008	0.38
FREAC2_01	0.587689	51	80	1970	3008	0.65
FREAC3_01	0.799179	47	80	1921	3008	0.64
FREAC4_01	0.92627	67	80	2692	3008	0.89
FREAC7_01	0.778049	67	80	2622	3008	0.87
FXR_IR1_Q6	0.23867	1	80	35	3008	0.01
FXR_Q3	0.397869	27	80	995	3008	0.33
GABP_B	0.537757	76	80	2877	3008	0.96
GATA1_01	NA	80	80	3005	3008	1
GATA1_02	0.406373	72	80	2697	3008	0.9
GATA1_04	0.266051	68	80	2494	3008	0.83
GATA1_05	0.729116	63	80	2464	3008	0.82
GATA1_06	0.691349	70	80	2698	3008	0.9
GATA2_01	0.305215	78	80	2918	3008	0.97
GATA2_02	0.736152	44	80	1777	3008	0.59
GATA2_03	0.176281	61	80	2172	3008	0.72
GATA3_01	0.342171	78	80	2924	3008	0.97
GATA3_02	0.507864	54	80	2050	3008	0.68
GATA3_03	0.327855	77	80	2879	3008	0.96
GATA4_Q3	0.326755	76	80	2837	3008	0.94
GATA6_01	0.38968	69	80	2576	3008	0.86
GATA_C	0.152191	76	80	2787	3008	0.93
GATA_Q6	0.2657	60	80	2179	3008	0.72
GCM_Q2	0.287595	9	80	304	3008	0.1
GCNF_01	0.267579	8	80	264	3008	0.09
GC_01	0.946877	68	80	2738	3008	0.91
GFI1B_01	0.408048	56	80	2086	3008	0.69
GFI1_01	0.925523	38	80	1689	3008	0.56
GFI1_Q6	0.305312	32	80	1140	3008	0.38
GLI_Q2	0.121362	21	80	646	3008	0.21
GRE_C	0.499326	79	80	2982	3008	0.99
GR_01	NA	80	80	2998	3008	1
GR_Q6	NA	80	80	3007	3008	1
HAND1E47_01	NA	80	80	3007	3008	1
HEB_Q6	0.621626	23	80	934	3008	0.31
HELIOSA_01	NA	80	80	2926	3008	0.97
HEN1_01	0.144428	3	80	76	3008	0.03
HEN1_02	0.426564	3	80	125	3008	0.04
HES1_Q2	0.957062	39	80	1771	3008	0.59
HFH1_01	0.850877	43	80	1807	3008	0.6
HFH3_01	0.215456	62	80	2233	3008	0.74
HFH4_01	NA	0	80	69	3008	0.02
HFH8_01	0.680778	61	80	2374	3008	0.79
HIC1_02	0.285956	67	80	2462	3008	0.82
HIC1_03	0.272247	55	80	1989	3008	0.66
HIF1_Q3	0.43495	19	80	713	3008	0.24
HIF1_Q5	0.255176	21	80	716	3008	0.24
HLF_01	0.859013	10	80	532	3008	0.18
HMEF2_Q6	0.348226	9	80	321	3008	0.11
HMGIY_Q3	0.337925	72	80	2678	3008	0.89
HMGIY_Q6	NA	80	80	2971	3008	0.99
HMX1_01	NA	0	80	8	3008	0
HNF1_01	0.994878	17	80	1057	3008	0.35
HNF1_C	0.57178	23	80	914	3008	0.3
HNF1_Q6	0.988334	9	80	655	3008	0.22
HNF1_Q6_01	0.940079	24	80	1174	3008	0.39
HNF3ALPHA_Q6	0.625724	69	80	2644	3008	0.88
HNF3B_01	0.746002	53	80	2112	3008	0.7
HNF3_Q6	0.363962	68	80	2529	3008	0.84
HNF3_Q6_01	0.736361	50	80	1998	3008	0.66
HNF4ALPHA_Q6	0.155347	74	80	2698	3008	0.9
HNF4_01	0.580206	31	80	1219	3008	0.41
HNF4_01_B	0.759978	34	80	1416	3008	0.47
HNF4_DR1_Q3	0.392811	28	80	1030	3008	0.34
HNF4_Q6_01	0.435496	26	80	973	3008	0.32
HNF6_Q6	0.721706	20	80	862	3008	0.29
HOXA7_01	0.879718	16	80	793	3008	0.26
HP1SITEFACTOR_Q6	0.666452	10	80	450	3008	0.15
HSF1_01	0.654807	14	80	602	3008	0.2
HSF1_Q6	0.475635	1	80	60	3008	0.02
HSF2_01	0.919831	9	80	533	3008	0.18
HSF_Q6	0.720713	10	80	469	3008	0.16
HTF_01	0.51813	37	80	1418	3008	0.47
ICSBP_Q6	0.980076	1	80	213	3008	0.07
IK1_01	0.0220901	40	80	1189	3008	0.4
IK2_01	NA	80	80	3000	3008	1
IPF1_Q4	0.99477	51	80	2315	3008	0.77
IPF1_Q4_01	0.989135	41	80	1936	3008	0.64
IRF1_01	0.795197	18	80	820	3008	0.27
IRF1_Q6	0.494691	25	80	959	3008	0.32
IRF2_01	0.967907	5	80	407	3008	0.14
IRF7_01	0.560786	37	80	1436	3008	0.48
IRF_Q6	0.376878	8	80	293	3008	0.1
IRF_Q6_01	0.581475	22	80	880	3008	0.29
ISRE_01	0.466617	7	80	279	3008	0.09
KAISO_01	0.0769407	28	80	853	3008	0.28
KROX_Q6	0.922403	46	80	1977	3008	0.66
LBP1_Q6	0.287559	70	80	2582	3008	0.86
LDSPOLYA_B	0.404083	49	80	1820	3008	0.61
LEF1TCF1_Q4	0.315825	69	80	2552	3008	0.85
LEF1_Q2	0.499326	79	80	2982	3008	0.99
LEF1_Q2_01	0.93357	30	80	1398	3008	0.46
LFA1_Q6	0.722168	39	80	1584	3008	0.53
LHX3_01	0.384316	3	80	118	3008	0.04
LMO2COM_01	0.903154	31	80	1402	3008	0.47
LMO2COM_02	0.563501	22	80	873	3008	0.29
LPOLYA_B	0.364365	6	80	219	3008	0.07
LRF_Q2	0.31053	63	80	2315	3008	0.77
LRH1_Q5	0.348776	49	80	1796	3008	0.6
LUN1_01	0.0773098	18	80	512	3008	0.17
LXR_DR4_Q3	NA	0	80	20	3008	0.01
LXR_Q3	0.209375	1	80	32	3008	0.01
LYF1_01	0.597438	69	80	2636	3008	0.88
MAF_Q6	0.466887	1	80	59	3008	0.02
MAF_Q6_01	0.608476	59	80	2274	3008	0.76
MAX_01	0.922699	11	80	622	3008	0.21
MAZR_01	0.093328	37	80	1192	3008	0.4
MAZ_Q6	0.00606767	52	80	1556	3008	0.52
MEF2_01	0.816666	7	80	384	3008	0.13
MEF2_02	0.381699	18	80	657	3008	0.22
MEF2_03	0.123078	38	80	1255	3008	0.42
MEF2_04	0.914474	60	80	2456	3008	0.82
MEF2_Q6_01	0.27055	5	80	164	3008	0.05
MEF3_B	0.00779264	4	80	46	3008	0.02
MEIS1AHOXA9_01	0.2658	62	80	2257	3008	0.75
MEIS1BHOXA9_02	0.492337	12	80	472	3008	0.16
MEIS1_01	0.249907	46	80	1635	3008	0.54
MIF1_01	NA	0	80	41	3008	0.01
MINI19_B	0.0473149	74	80	2623	3008	0.87
MINI20_B	0.0194963	74	80	2574	3008	0.86
MMEF2_Q6	0.41214	54	80	2012	3008	0.67
MOVOB_01	0.570941	79	80	2987	3008	0.99
MRF2_01	0.955157	52	80	2229	3008	0.74
MSX1_01	NA	80	80	2977	3008	0.99
MTATA_B	NA	80	80	2894	3008	0.96
MTF1_Q4	0.959224	1	80	183	3008	0.06
MUSCLE_INI_B	0.128933	78	80	2876	3008	0.96
MYB_Q3	0.147941	79	80	2937	3008	0.98
MYB_Q5_01	NA	80	80	2991	3008	0.99
MYB_Q6	NA	80	80	3003	3008	1
MYCMAX_01	0.934421	10	80	591	3008	0.2
MYCMAX_02	0.939417	21	80	1054	3008	0.35
MYCMAX_03	0.576873	6	80	268	3008	0.09
MYCMAX_B	0.995674	24	80	1354	3008	0.45
MYC_Q2	0.976134	9	80	613	3008	0.2
MYOD_01	0.898356	16	80	808	3008	0.27
MYOD_Q6	0.269265	56	80	2026	3008	0.67
MYOD_Q6_01	0.201828	71	80	2590	3008	0.86
MYOGENIN_Q6	0.160737	58	80	2044	3008	0.68
MYOGNF1_01	NA	80	80	3006	3008	1
MZF1_01	0.675109	73	80	2798	3008	0.93
MZF1_02	0.0228596	77	80	2741	3008	0.91
NANOG_01	0.0906368	19	80	556	3008	0.18
NERF_Q2	0.541153	79	80	2985	3008	0.99
NF1_Q6	0.616022	74	80	2820	3008	0.94
NF1_Q6_01	0.870683	72	80	2819	3008	0.94
NFAT_Q4_01	0.591901	54	80	2083	3008	0.69
NFAT_Q6	0.427621	55	80	2056	3008	0.68
NFE2_01	0.341918	73	80	2719	3008	0.9
NFKAPPAB50_01	0.501988	64	80	2422	3008	0.81
NFKAPPAB65_01	0.631501	34	80	1354	3008	0.45
NFKAPPAB_01	0.44848	20	80	755	3008	0.25
NFKB_C	0.583378	40	80	1558	3008	0.52
NFKB_Q6	0.814054	41	80	1709	3008	0.57
NFKB_Q6_01	0.921952	8	80	491	3008	0.16
NFMUE1_Q6	0.915093	1	80	151	3008	0.05
NFY_01	0.804974	29	80	1252	3008	0.42
NFY_C	0.842649	57	80	2305	3008	0.77
NFY_Q6	0.668403	33	80	1333	3008	0.44
NFY_Q6_01	0.777629	22	80	967	3008	0.32
NGFIC_01	0.982149	51	80	2252	3008	0.75
NKX22_01	0.47033	5	80	206	3008	0.07
NKX25_01	0.939311	72	80	2849	3008	0.95
NKX25_Q5	0.493193	24	80	921	3008	0.31
NKX3A_01	0.653231	8	80	367	3008	0.12
NKX61_01	0.623399	2	80	120	3008	0.04
NKX62_Q2	0.884203	41	80	1759	3008	0.58
NMYC_01	0.948051	11	80	651	3008	0.22
NRF1_Q6	0.971212	3	80	311	3008	0.1
NRF2_01	0.967991	11	80	684	3008	0.23
NRF2_Q4	0.940512	69	80	2763	3008	0.92
NRSE_B	0.719491	4	80	224	3008	0.07
NRSF_01	NA	0	80	16	3008	0.01
NRSF_Q4	0.068098	1	80	16	3008	0.01
OCT1_01	0.331719	32	80	1152	3008	0.38
OCT1_02	0.461415	77	80	2902	3008	0.96
OCT1_03	0.967139	70	80	2814	3008	0.94
OCT1_04	0.639202	39	80	1545	3008	0.51
OCT1_05	0.795878	21	80	938	3008	0.31
OCT1_06	0.755442	62	80	2439	3008	0.81
OCT1_07	0.698539	23	80	967	3008	0.32
OCT1_B	0.678848	14	80	611	3008	0.2
OCT1_Q5_01	0.660149	30	80	1216	3008	0.4
OCT1_Q6	0.530871	54	80	2059	3008	0.68
OCT4_01	0.400276	22	80	811	3008	0.27
OCT_C	0.572815	28	80	1103	3008	0.37
OCT_Q6	0.424763	51	80	1904	3008	0.63
OLF1_01	0.00611836	30	80	766	3008	0.25
OSF2_Q6	0.758995	59	80	2334	3008	0.78
OTX_Q1	0.787468	35	80	1469	3008	0.49
P53_01	0.840329	41	80	1726	3008	0.57
P53_02	0.126683	41	80	1369	3008	0.46
P53_DECAMER_Q2	0.243794	66	80	2405	3008	0.8
PADS_C	0.477443	18	80	691	3008	0.23
PAX2_01	NA	80	80	3007	3008	1
PAX3_01	0.878808	73	80	2852	3008	0.95
PAX3_B	0.550857	78	80	2951	3008	0.98
PAX4_04	0.52662	53	80	2020	3008	0.67
PAX5_01	0.494846	41	80	1558	3008	0.52
PAX5_02	NA	80	80	3008	3008	1
PAX6_01	0.527969	77	80	2912	3008	0.97
PAX6_Q2	0.4436	17	80	642	3008	0.21
PAX8_01	NA	80	80	3007	3008	1
PAX9_B	0.112779	4	80	96	3008	0.03
PAX_Q6	0.577951	73	80	2776	3008	0.92
PBX1_01	0.179481	21	80	680	3008	0.23
PBX1_02	0.566857	18	80	723	3008	0.24
PBX1_03	0.952138	21	80	1073	3008	0.36
PBX_Q3	0.259793	36	80	1266	3008	0.42
PEA3_Q6	0.247815	79	80	2956	3008	0.98
PEBP_Q6	0.839466	38	80	1614	3008	0.54
PIT1_Q6	0.500044	18	80	699	3008	0.23
PITX2_Q2	0.916842	17	80	866	3008	0.29
PLZF_02	0.564491	71	80	2700	3008	0.9
POLY_C	NA	0	80	10	3008	0
POU1F1_Q6	0.380442	12	80	438	3008	0.15
POU3F2_02	0.639206	68	80	2612	3008	0.87
POU6F1_01	0.0669586	2	80	35	3008	0.01
PPARA_01	0.178807	72	80	2622	3008	0.87
PPARA_02	NA	80	80	2995	3008	1
PPARG_01	NA	0	80	18	3008	0.01
PPARG_03	0.02431	49	80	1531	3008	0.51
PPAR_DR1_Q2	0.296754	34	80	1210	3008	0.4
PR_01	0.135636	4	80	102	3008	0.03
PR_02	0.284708	4	80	134	3008	0.04
PTF1BETA_Q6	0.046382	9	80	206	3008	0.07
PU1_Q6	0.852371	79	80	3002	3008	1
RBPJK_01	0.643028	13	80	559	3008	0.19
RBPJK_Q4	0.151008	31	80	1020	3008	0.34
RFX1_01	0.818597	68	80	2671	3008	0.89
RFX1_02	0.726304	79	80	2996	3008	1
RFX_Q6	0.65268	79	80	2992	3008	0.99
ROAZ_01	NA	0	80	1	3008	0
RORA1_01	0.63906	11	80	480	3008	0.16
RORA2_01	0.644047	21	80	867	3008	0.29
RORA_Q4	0.488143	6	80	247	3008	0.08
RP58_01	0.0874944	3	80	63	3008	0.02
RREB1_01	0.100703	8	80	208	3008	0.07
RSRFC4_01	0.365652	1	80	48	3008	0.02
RSRFC4_Q2	0.199695	1	80	31	3008	0.01
RUSH1A_02	NA	80	80	2970	3008	0.99
R_01	0.124158	6	80	157	3008	0.05
S8_01	0.934094	21	80	1047	3008	0.35
SF1_Q6	0.731837	22	80	944	3008	0.31
SF1_Q6_01	0.204014	39	80	1347	3008	0.45
SMAD3_Q6	0.0284137	53	80	1697	3008	0.56
SMAD4_Q6	0.436596	79	80	2977	3008	0.99
SMAD_Q6	NA	80	80	3002	3008	1
SMAD_Q6_01	0.202159	77	80	2850	3008	0.95
SOX10_Q6	0.23039	60	80	2162	3008	0.72
SOX9_B1	0.161325	34	80	1136	3008	0.38
SOX_Q6	0.398563	74	80	2773	3008	0.92
SP1_01	0.540701	70	80	2657	3008	0.88
SP1_Q2_01	0.307975	70	80	2589	3008	0.86
SP1_Q4_01	0.462782	68	80	2560	3008	0.85
SP1_Q6	0.60293	65	80	2492	3008	0.83
SP1_Q6_01	0.449554	68	80	2556	3008	0.85
SP3_Q3	0.4875	77	80	2906	3008	0.97
SPZ1_01	0.678764	75	80	2867	3008	0.95
SREBP1_01	NA	80	80	2963	3008	0.99
SREBP1_02	0.305215	78	80	2918	3008	0.97
SREBP1_Q6	0.524086	67	80	2541	3008	0.84
SREBP_Q3	0.219411	66	80	2394	3008	0.8
SRF_01	8.7139e-06	17	80	211	3008	0.07
SRF_C	0.00898999	14	80	290	3008	0.1
SRF_Q4	0.00187409	9	80	126	3008	0.04
SRF_Q5_01	0.00417142	13	80	240	3008	0.08
SRF_Q5_02	0.00393824	22	80	493	3008	0.16
SRF_Q6	0.000892388	11	80	157	3008	0.05
STAF_01	0.458045	17	80	647	3008	0.22
STAF_02	0.893918	10	80	555	3008	0.18
STAT1_01	0.997494	34	80	1766	3008	0.59
STAT3_01	0.990035	45	80	2081	3008	0.69
STAT5A_01	0.993095	9	80	684	3008	0.23
STAT5A_02	0.593704	75	80	2851	3008	0.95
STAT5B_01	0.998301	8	80	707	3008	0.24
STAT_01	0.45635	59	80	2218	3008	0.74
STAT_Q6	NA	80	80	2974	3008	0.99
STRA13_01	0.485688	2	80	98	3008	0.03
SZF11_01	0.0647071	40	80	1270	3008	0.42
T3R_01	0.531172	3	80	143	3008	0.05
TAACC_B	NA	0	80	1	3008	0
TAL1ALPHAE47_01	NA	80	80	3000	3008	1
TAL1BETAE47_01	0.448665	77	80	2900	3008	0.96
TAL1BETAITF2_01	0.441795	78	80	2938	3008	0.98
TAL1_Q6	NA	80	80	3005	3008	1
TATA_01	0.323473	67	80	2476	3008	0.82
TATA_C	0.415025	73	80	2738	3008	0.91
TAXCREB_01	0.703635	56	80	2202	3008	0.73
TAXCREB_02	0.321562	59	80	2165	3008	0.72
TBP_Q6	0.341918	73	80	2719	3008	0.9
TBX5_01	0.924162	25	80	1193	3008	0.4
TBX5_02	0.859233	50	80	2067	3008	0.69
TCF11MAFG_01	0.205323	40	80	1385	3008	0.46
TCF11_01	NA	80	80	2981	3008	0.99
TCF4_Q5	0.970967	23	80	1191	3008	0.4
TEF1_Q6	0.00169524	50	80	1408	3008	0.47
TEF_Q6	0.596501	19	80	772	3008	0.26
TEL2_Q6	0.485695	76	80	2868	3008	0.95
TFE_Q6	0.894856	33	80	1470	3008	0.49
TFIIA_Q6	0.064328	44	80	1418	3008	0.47
TFIII_Q6	0.125886	67	80	2383	3008	0.79
TGIF_01	0.18578	39	80	1336	3008	0.44
TITF1_Q3	NA	80	80	3005	3008	1
UF1H3BETA_Q6	0.738682	2	80	143	3008	0.05
USF2_Q6	0.960529	11	80	670	3008	0.22
USF_01	0.998179	23	80	1362	3008	0.45
USF_02	0.976077	46	80	2063	3008	0.69
USF_C	0.907372	51	80	2140	3008	0.71
USF_Q6	0.932359	40	80	1771	3008	0.59
USF_Q6_01	0.994234	33	80	1683	3008	0.56
VBP_01	0.829954	1	80	119	3008	0.04
VDR_Q3	0.106621	79	80	2925	3008	0.97
VJUN_01	NA	0	80	44	3008	0.01
VMAF_01	0.819377	77	80	2953	3008	0.98
VMYB_01	NA	80	80	3005	3008	1
VMYB_02	0.809925	78	80	2978	3008	0.99
WHN_B	0.855387	18	80	856	3008	0.28
WT1_Q6	0.536991	70	80	2656	3008	0.88
XBP1_01	0.700543	4	80	219	3008	0.07
XFD1_01	0.422237	61	80	2281	3008	0.76
XFD2_01	0.974487	17	80	956	3008	0.32
XFD3_01	0.834561	61	80	2440	3008	0.81
XPF1_Q6	0.324943	33	80	1186	3008	0.39
YY1_01	0.529269	72	80	2728	3008	0.91
YY1_02	0.299437	79	80	2963	3008	0.99
YY1_Q6	0.77388	74	80	2854	3008	0.95
YY1_Q6_02	0.34866	78	80	2925	3008	0.97
ZBRK1_01	NA	0	80	83	3008	0.03
ZEC_01	NA	0	80	1	3008	0
ZF5_01	0.875387	79	80	3003	3008	1
ZF5_B	NA	80	80	3001	3008	1
ZIC1_01	NA	80	80	3008	3008	1
ZIC3_01	NA	80	80	3008	3008	1
ZID_01	0.353256	16	80	574	3008	0.19
ZNF219_01	0.230682	9	80	287	3008	0.1
ZTA_Q2	0.761048	9	80	444	3008	0.15

## Sheet: Myog_top200
TFname	p.val	number_hits_exp	number_of_promoters_in_experimental	number_hits_random	number_of_promoters_in_random	freq_random_to_print
ACAAT_B	0.678753	10	157	245	3162	0.08
AFP1_Q6	0.887687	4	157	155	3162	0.05
AHRARNT_01	0.99642	65	157	1658	3162	0.52
AHRARNT_02	0.876192	88	157	1925	3162	0.61
AHRHIF_Q6	0.997163	84	157	2041	3162	0.65
AHR_01	0.842048	40	157	931	3162	0.29
AHR_Q5	0.852622	10	157	287	3162	0.09
AIRE_01	0.780003	156	157	3157	3162	1
AIRE_02	0.977574	94	157	2143	3162	0.68
ALPHACP1_01	0.800275	69	157	1506	3162	0.48
AMEF2_Q6	0.512515	34	157	700	3162	0.22
AML1_01	0.763054	99	157	2089	3162	0.66
AML1_Q6	0.904295	122	157	2595	3162	0.82
AML_Q6	0.551712	107	157	2179	3162	0.69
AP1FJ_Q2	0.381431	149	157	2991	3162	0.95
AP1_01	0.440927	139	157	2795	3162	0.88
AP1_C	0.0756061	134	157	2570	3162	0.81
AP1_Q2	0.450354	142	157	2858	3162	0.9
AP1_Q2_01	0.478441	95	157	1916	3162	0.61
AP1_Q4	0.834603	129	157	2695	3162	0.85
AP1_Q4_01	0.258403	100	157	1944	3162	0.61
AP1_Q6	0.785906	109	157	2294	3162	0.73
AP1_Q6_01	0.434061	135	157	2712	3162	0.86
AP2ALPHA_01	0.585661	146	157	2961	3162	0.94
AP2ALPHA_02	0.61386	133	157	2712	3162	0.86
AP2ALPHA_03	0.511512	155	157	3129	3162	0.99
AP2GAMMA_01	0.695728	149	157	3034	3162	0.96
AP2REP_01	NA	157	157	3162	3162	1
AP2_Q3	0.675008	151	157	3068	3162	0.97
AP2_Q6	0.198902	146	157	2890	3162	0.91
AP2_Q6_01	0.781289	143	157	2939	3162	0.93
AP3_Q6	0.90987	111	157	2392	3162	0.76
AP4_01	0.511836	52	157	1062	3162	0.34
AP4_Q5	0.0573009	85	157	1523	3162	0.48
AP4_Q6	0.13104	78	157	1440	3162	0.46
AP4_Q6_01	0.276453	114	157	2237	3162	0.71
APOLYA_B	NA	0	157	2	3162	0
AREB6_01	0.888481	139	157	2896	3162	0.92
AREB6_02	0.998705	85	157	2089	3162	0.66
AREB6_03	0.98405	92	157	2121	3162	0.67
ARNT_01	0.969972	113	157	2485	3162	0.79
ARNT_02	0.633745	132	157	2697	3162	0.85
ARP1_01	NA	157	157	3155	3162	1
AR_01	0.781853	121	157	2525	3162	0.8
AR_02	0.126299	125	157	2405	3162	0.76
AR_03	0.667708	112	157	2313	3162	0.73
AR_Q2	0.929476	98	157	2158	3162	0.68
ATATA_B	0.727013	7	157	189	3162	0.06
ATF1_Q6	0.999637	74	157	1922	3162	0.61
ATF3_Q6	0.586478	154	157	3115	3162	0.99
ATF4_Q2	0.438618	150	157	3020	3162	0.96
ATF6_01	0.312584	149	157	2980	3162	0.94
ATF_01	0.808346	130	157	2705	3162	0.86
ATF_B	0.972366	53	157	1314	3162	0.42
BACH1_01	0.113945	21	157	338	3162	0.11
BACH2_01	0.038576	19	157	264	3162	0.08
BARBIE_01	0.386207	57	157	1124	3162	0.36
BEL1_B	NA	0	157	7	3162	0
BLIMP1_Q6	0.970647	2	157	139	3162	0.04
BRCA_01	0.140955	155	157	3093	3162	0.98
BRN2_01	0.731364	100	157	2097	3162	0.66
CAAT_01	0.579326	89	157	1827	3162	0.58
CAAT_C	0.0246958	3	157	22	3162	0.01
CACBINDINGPROTEIN_Q6	0.0454247	119	157	2214	3162	0.7
CACCCBINDINGFACTOR_Q6	0.635094	21	157	466	3162	0.15
CACD_01	0.30977	155	157	3114	3162	0.98
CART1_01	0.986544	123	157	2694	3162	0.85
CBF_01	0.999258	107	157	2506	3162	0.79
CBF_02	0.900904	69	157	1562	3162	0.49
CDC5_01	0.526464	36	157	744	3162	0.24
CDPCR1_01	0.961459	73	157	1703	3162	0.54
CDPCR3HD_01	0.642238	132	157	2699	3162	0.85
CDPCR3_01	NA	157	157	3114	3162	0.98
CDP_01	0.175644	151	157	2999	3162	0.95
CDP_02	0.767016	113	157	2365	3162	0.75
CDXA_02	0.0175259	153	157	2979	3162	0.94
CEBPA_01	0.156776	136	157	2656	3162	0.84
CEBPB_01	0.368347	149	157	2989	3162	0.95
CEBPB_02	0.753894	125	157	2593	3162	0.82
CEBPDELTA_Q6	0.991551	13	157	475	3162	0.15
CEBPGAMMA_Q6	0.708063	147	157	2999	3162	0.95
CEBP_C	0.491104	151	157	3047	3162	0.96
CEBP_Q2	0.628928	148	157	3006	3162	0.95
CEBP_Q2_01	0.918515	150	157	3087	3162	0.98
CEBP_Q3	0.369281	156	157	3142	3162	0.99
CETS168_Q6	0.258741	155	157	3109	3162	0.98
CETS1P54_01	0.991066	73	157	1778	3162	0.56
CETS1P54_02	0.865485	148	157	3044	3162	0.96
CETS1P54_03	NA	157	157	3152	3162	1
CHCH_01	0.375597	148	157	2969	3162	0.94
CHX10_01	0.859045	1	157	69	3162	0.02
CIZ_01	0.677454	33	157	725	3162	0.23
CLOCKBMAL_Q6	0.424488	4	157	86	3162	0.03
CLOX_01	0.839176	109	157	2316	3162	0.73
CMAF_01	0.302342	156	157	3138	3162	0.99
CMYB_01	0.23113	154	157	3081	3162	0.97
CMYC_01	0.682426	25	157	561	3162	0.18
CMYC_02	0.487326	27	157	553	3162	0.17
COMP1_01	0.56312	20	157	429	3162	0.14
COREBINDINGFACTOR_Q6	0.87912	53	157	1221	3162	0.39
COUPTF_Q6	0.114962	141	157	2749	3162	0.87
COUP_01	0.529873	118	157	2393	3162	0.76
COUP_DR1_Q6	0.210875	110	157	2130	3162	0.67
CP2_01	NA	157	157	3153	3162	1
CP2_02	NA	157	157	3160	3162	1
CREBATF_Q6	0.999425	70	157	1828	3162	0.58
CREBP1CJUN_01	0.745262	114	157	2377	3162	0.75
CREBP1_01	0.69356	150	157	3052	3162	0.97
CREBP1_Q2	0.99925	92	157	2238	3162	0.71
CREB_01	0.970284	127	157	2736	3162	0.87
CREB_02	0.999529	59	157	1614	3162	0.51
CREB_Q2	0.934572	111	157	2410	3162	0.76
CREB_Q2_01	0.999943	69	157	1883	3162	0.6
CREB_Q3	0.999672	65	157	1748	3162	0.55
CREB_Q4	0.999288	93	157	2258	3162	0.71
CREB_Q4_01	0.997847	69	157	1759	3162	0.56
CREL_01	0.318957	59	157	1142	3162	0.36
CRX_Q4	0.643328	115	157	2365	3162	0.75
DBP_Q6	0.0184267	133	157	2479	3162	0.78
DEAF1_01	0.9881	33	157	928	3162	0.29
DEAF1_02	0.964097	13	157	420	3162	0.13
DEC_Q1	0.663056	64	157	1352	3162	0.43
DELTAEF1_01	0.889947	80	157	1775	3162	0.56
DMRT1_01	0.0110675	42	157	619	3162	0.2
DMRT2_01	0.55991	8	157	183	3162	0.06
DMRT3_01	0.945963	2	157	123	3162	0.04
DMRT4_01	0.344222	47	157	912	3162	0.29
DMRT5_01	0.251611	28	157	513	3162	0.16
DMRT7_01	0.29593	24	157	448	3162	0.14
DR1_Q3	0.522715	58	157	1186	3162	0.38
DR3_Q4	0.40808	156	157	3144	3162	0.99
DR4_Q2	0.867375	152	157	3108	3162	0.98
DTYPEPA_B	NA	0	157	10	3162	0
E12_Q6	0.777894	30	157	695	3162	0.22
E2A_Q2	0.55926	96	157	1961	3162	0.62
E2A_Q6	0.968522	45	157	1139	3162	0.36
E2F1DP1RB_01	0.984666	24	157	714	3162	0.23
E2F1DP1_01	0.865947	101	157	2174	3162	0.69
E2F1DP2_01	0.843693	79	157	1728	3162	0.55
E2F1_Q3	0.996321	62	157	1596	3162	0.5
E2F1_Q3_01	0.994124	76	157	1856	3162	0.59
E2F1_Q4	0.925106	51	157	1213	3162	0.38
E2F1_Q4_01	0.953656	14	157	433	3162	0.14
E2F1_Q6	0.991385	46	157	1225	3162	0.39
E2F1_Q6_01	0.911344	60	157	1387	3162	0.44
E2F4DP1_01	0.934645	33	157	841	3162	0.27
E2F4DP2_01	0.891742	99	157	2150	3162	0.68
E2F_01	0.040584	83	157	1462	3162	0.46
E2F_02	0.796218	22	157	532	3162	0.17
E2F_03	0.977294	29	157	809	3162	0.26
E2F_Q2	0.962189	124	157	2674	3162	0.85
E2F_Q3	0.998932	43	157	1247	3162	0.39
E2F_Q3_01	0.803636	16	157	405	3162	0.13
E2F_Q4	0.953572	72	157	1672	3162	0.53
E2F_Q4_01	0.901506	11	157	329	3162	0.1
E2F_Q6	0.996747	36	157	1050	3162	0.33
E2F_Q6_01	0.998845	32	157	1000	3162	0.32
E2_01	0.675483	7	157	180	3162	0.06
E2_Q6	0.685634	12	157	289	3162	0.09
E2_Q6_01	0.0151772	7	157	64	3162	0.02
E47_01	0.668295	65	157	1374	3162	0.43
E47_02	0.975117	87	157	2003	3162	0.63
E4BP4_01	0.453604	4	157	89	3162	0.03
E4F1_Q6	0.504522	9	157	195	3162	0.06
EBF_Q6	0.0129455	68	157	1108	3162	0.35
EBOX_Q6_01	0.95567	118	157	2559	3162	0.81
EFC_Q6	0.835903	127	157	2658	3162	0.84
EGR1_01	0.869361	73	157	1622	3162	0.51
EGR2_01	0.514498	106	157	2148	3162	0.68
EGR3_01	0.963903	83	157	1905	3162	0.6
EGR_Q6	0.610962	119	157	2435	3162	0.77
ELF1_Q6	NA	157	157	3158	3162	1
ELK1_01	0.955482	150	157	3097	3162	0.98
ELK1_02	0.747599	154	157	3127	3162	0.99
ER_Q6	0.671444	116	157	2393	3162	0.76
ETF_Q6	0.739043	103	157	2159	3162	0.68
ETS1_B	0.4099	124	157	2482	3162	0.78
ETS2_B	0.240417	155	157	3107	3162	0.98
ETS_Q4	0.621284	150	157	3043	3162	0.96
ETS_Q6	0.161991	154	157	3070	3162	0.97
EVI1_01	0.715372	35	157	778	3162	0.25
EVI1_02	0.585451	2	157	61	3162	0.02
EVI1_03	0.413522	2	157	47	3162	0.01
EVI1_04	0.0345198	34	157	520	3162	0.16
EVI1_05	0.0771691	7	157	89	3162	0.03
EVI1_06	0.413227	5	157	104	3162	0.03
FAC1_01	0.414507	145	157	2913	3162	0.92
FOXD3_01	0.731889	113	157	2353	3162	0.74
FOXJ2_01	0.714414	100	157	2091	3162	0.66
FOXM1_01	0.852512	132	157	2757	3162	0.87
FOXO1_01	0.633745	132	157	2697	3162	0.85
FOXO1_02	0.654641	140	157	2857	3162	0.9
FOXO3A_Q1	0.725127	117	157	2429	3162	0.77
FOXO3_01	0.429614	135	157	2711	3162	0.86
FOXO4_01	0.735572	21	157	492	3162	0.16
FOXO4_02	0.715313	109	157	2269	3162	0.72
FOXP3_Q4	0.343895	9	157	171	3162	0.05
FOX_Q2	0.919118	54	157	1270	3162	0.4
FREAC2_01	0.816571	99	157	2111	3162	0.67
FREAC3_01	0.759788	98	157	2068	3162	0.65
FREAC4_01	0.923735	134	157	2823	3162	0.89
FREAC7_01	0.884047	132	157	2769	3162	0.88
FXR_IR1_Q6	0.631275	1	157	43	3162	0.01
FXR_Q3	0.206802	57	157	1061	3162	0.34
GABP_B	0.500326	150	157	3028	3162	0.96
GATA1_01	NA	157	157	3158	3162	1
GATA1_02	0.339303	143	157	2857	3162	0.9
GATA1_04	0.195073	134	157	2627	3162	0.83
GATA1_05	0.746387	126	157	2610	3162	0.83
GATA1_06	0.726987	139	157	2853	3162	0.9
GATA2_01	0.178848	154	157	3073	3162	0.97
GATA2_02	0.722014	91	157	1915	3162	0.61
GATA2_03	0.713469	113	157	2347	3162	0.74
GATA3_01	0.42664	153	157	3081	3162	0.97
GATA3_02	0.534562	108	157	2194	3162	0.69
GATA3_03	0.117093	153	157	3034	3162	0.96
GATA4_Q3	0.313954	150	157	3002	3162	0.95
GATA6_01	0.579561	134	157	2724	3162	0.86
GATA_C	0.398799	146	157	2931	3162	0.93
GATA_Q6	0.312223	118	157	2331	3162	0.74
GCM_Q2	0.273451	18	157	328	3162	0.1
GCNF_01	0.272321	16	157	290	3162	0.09
GC_01	0.651125	139	157	2837	3162	0.9
GFI1B_01	0.283842	113	157	2219	3162	0.7
GFI1_01	0.690799	87	157	1824	3162	0.58
GFI1_Q6	0.0251618	72	157	1218	3162	0.39
GLI_Q2	0.489858	33	157	674	3162	0.21
GRE_C	0.5946	155	157	3134	3162	0.99
GR_01	NA	157	157	3152	3162	1
GR_Q6	NA	157	157	3161	3162	1
HAND1E47_01	NA	157	157	3161	3162	1
HEB_Q6	0.176276	52	157	950	3162	0.3
HELIOSA_01	0.0653762	155	157	3074	3162	0.97
HEN1_01	0.200771	5	157	79	3162	0.02
HEN1_02	0.788257	4	157	132	3162	0.04
HES1_Q2	0.734566	86	157	1820	3162	0.58
HFH1_01	0.946893	85	157	1922	3162	0.61
HFH3_01	0.363352	119	157	2367	3162	0.75
HFH4_01	NA	0	157	78	3162	0.02
HFH8_01	0.853593	120	157	2533	3162	0.8
HIC1_02	0.32541	128	157	2541	3162	0.8
HIC1_03	0.449772	101	157	2028	3162	0.64
HIF1_Q3	0.4405	37	157	741	3162	0.23
HIF1_Q5	0.54131	36	157	748	3162	0.24
HLF_01	0.927585	21	157	572	3162	0.18
HMEF2_Q6	0.322577	19	157	358	3162	0.11
HMGIY_Q3	0.310846	143	157	2851	3162	0.9
HMGIY_Q6	NA	157	157	3130	3162	0.99
HMX1_01	NA	0	157	4	3162	0
HNF1_01	0.980705	46	157	1186	3162	0.38
HNF1_C	0.471751	51	157	1030	3162	0.33
HNF1_Q6	0.877442	31	157	759	3162	0.24
HNF1_Q6_01	0.691682	60	157	1281	3162	0.41
HNF3ALPHA_Q6	0.635641	137	157	2795	3162	0.88
HNF3B_01	0.66224	109	157	2252	3162	0.71
HNF3_Q6	0.533881	132	157	2674	3162	0.85
HNF3_Q6_01	0.811481	101	157	2148	3162	0.68
HNF4ALPHA_Q6	0.0469276	147	157	2850	3162	0.9
HNF4_01	0.828602	58	157	1296	3162	0.41
HNF4_01_B	0.947051	63	157	1482	3162	0.47
HNF4_DR1_Q3	0.799145	49	157	1098	3162	0.35
HNF4_Q6_01	0.664528	48	157	1028	3162	0.33
HNF6_Q6	0.775575	42	157	944	3162	0.3
HOXA7_01	0.870261	34	157	819	3162	0.26
HP1SITEFACTOR_Q6	0.843224	20	157	506	3162	0.16
HSF1_01	0.913836	24	157	629	3162	0.2
HSF1_Q6	0.841541	1	157	66	3162	0.02
HSF2_01	0.982474	17	157	545	3162	0.17
HSF_Q6	0.174758	28	157	489	3162	0.15
HTF_01	0.784833	68	157	1479	3162	0.47
ICSBP_Q6	0.132477	14	157	220	3162	0.07
IK1_01	0.0232303	74	157	1253	3162	0.4
IK2_01	NA	157	157	3153	3162	1
IPF1_Q4	0.967735	111	157	2445	3162	0.77
IPF1_Q4_01	0.977902	90	157	2067	3162	0.65
IRF1_01	0.269797	47	157	888	3162	0.28
IRF1_Q6	0.385538	53	157	1044	3162	0.33
IRF2_01	0.806824	16	157	406	3162	0.13
IRF7_01	0.554292	76	157	1558	3162	0.49
IRF_Q6	0.00216118	26	157	304	3162	0.1
IRF_Q6_01	0.11012	54	157	955	3162	0.3
ISRE_01	0.0685499	20	157	300	3162	0.09
KAISO_01	0.0730473	53	157	910	3162	0.29
KROX_Q6	0.773354	95	157	2014	3162	0.64
LBP1_Q6	0.172516	136	157	2662	3162	0.84
LDSPOLYA_B	0.733137	92	157	1939	3162	0.61
LEF1TCF1_Q4	0.139947	137	157	2671	3162	0.84
LEF1_Q2	0.174207	156	157	3127	3162	0.99
LEF1_Q2_01	0.583741	72	157	1487	3162	0.47
LFA1_Q6	0.347089	83	157	1632	3162	0.52
LHX3_01	0.356138	7	157	135	3162	0.04
LMO2COM_01	0.975233	59	157	1444	3162	0.46
LMO2COM_02	0.806444	40	157	915	3162	0.29
LPOLYA_B	0.371191	13	157	252	3162	0.08
LRF_Q2	0.381904	118	157	2352	3162	0.74
LRH1_Q5	0.204242	100	157	1922	3162	0.61
LUN1_01	0.105311	32	157	535	3162	0.17
LXR_DR4_Q3	0.206981	1	157	17	3162	0.01
LXR_Q3	0.0574803	3	157	29	3162	0.01
LYF1_01	0.609994	136	157	2770	3162	0.88
MAF_Q6	0.81517	1	157	62	3162	0.02
MAF_Q6_01	0.968755	110	157	2428	3162	0.77
MAX_01	0.775138	28	157	652	3162	0.21
MAZR_01	0.0902184	67	157	1195	3162	0.38
MAZ_Q6	0.00245204	96	157	1590	3162	0.5
MEF2_01	0.169247	25	157	431	3162	0.14
MEF2_02	0.121194	41	157	712	3162	0.23
MEF2_03	0.0671111	78	157	1393	3162	0.44
MEF2_04	0.640966	129	157	2640	3162	0.83
MEF2_Q6_01	0.097134	13	157	192	3162	0.06
MEF3_B	0.125406	4	157	53	3162	0.02
MEIS1AHOXA9_01	0.273263	122	157	2401	3162	0.76
MEIS1BHOXA9_02	0.70318	23	157	525	3162	0.17
MEIS1_01	0.78644	81	157	1741	3162	0.55
MIF1_01	0.360068	2	157	43	3162	0.01
MINI19_B	0.0124596	143	157	2701	3162	0.85
MINI20_B	0.164512	136	157	2659	3162	0.84
MMEF2_Q6	0.186637	112	157	2161	3162	0.68
MOVOB_01	0.786774	154	157	3130	3162	0.99
MRF2_01	0.903586	111	157	2388	3162	0.76
MSX1_01	NA	157	157	3135	3162	0.99
MTATA_B	0.0780427	154	157	3049	3162	0.96
MTF1_Q4	0.981122	3	157	181	3162	0.06
MUSCLE_INI_B	0.0859654	152	157	2998	3162	0.95
MYB_Q3	0.313025	154	157	3091	3162	0.98
MYB_Q5_01	0.701716	155	157	3140	3162	0.99
MYB_Q6	NA	157	157	3153	3162	1
MYCMAX_01	0.652866	28	157	615	3162	0.19
MYCMAX_02	0.881408	48	157	1119	3162	0.35
MYCMAX_03	0.557195	13	157	285	3162	0.09
MYCMAX_B	0.975157	56	157	1382	3162	0.44
MYC_Q2	0.661549	29	157	638	3162	0.2
MYOD_01	0.835241	37	157	865	3162	0.27
MYOD_Q6	0.404064	106	157	2115	3162	0.67
MYOD_Q6_01	0.639977	133	157	2718	3162	0.86
MYOGENIN_Q6	0.732698	102	157	2137	3162	0.68
MYOGNF1_01	NA	157	157	3160	3162	1
MZF1_01	0.134257	148	157	2917	3162	0.92
MZF1_02	0.000635646	152	157	2863	3162	0.91
NANOG_01	0.0919118	36	157	602	3162	0.19
NERF_Q2	0.720006	155	157	3141	3162	0.99
NF1_Q6	0.23685	149	157	2966	3162	0.94
NF1_Q6_01	0.508708	147	157	2969	3162	0.94
NFAT_Q4_01	0.103607	118	157	2243	3162	0.71
NFAT_Q6	0.0587037	117	157	2186	3162	0.69
NFE2_01	0.0348233	148	157	2864	3162	0.91
NFKAPPAB50_01	0.36958	126	157	2512	3162	0.79
NFKAPPAB65_01	0.306254	74	157	1437	3162	0.45
NFKAPPAB_01	0.23717	42	157	779	3162	0.25
NFKB_C	0.0353858	93	157	1656	3162	0.52
NFKB_Q6	0.407075	91	157	1813	3162	0.57
NFKB_Q6_01	0.183561	28	157	492	3162	0.16
NFMUE1_Q6	0.993541	1	157	141	3162	0.04
NFY_01	0.827767	59	157	1316	3162	0.42
NFY_C	0.984645	108	157	2422	3162	0.77
NFY_Q6	0.820089	64	157	1414	3162	0.45
NFY_Q6_01	0.454999	50	157	1005	3162	0.32
NGFIC_01	0.971726	104	157	2321	3162	0.73
NKX22_01	0.896253	7	157	232	3162	0.07
NKX25_01	0.941473	144	157	3001	3162	0.95
NKX25_Q5	0.506944	47	157	960	3162	0.3
NKX3A_01	0.535589	20	157	423	3162	0.13
NKX61_01	0.828705	4	157	140	3162	0.04
NKX62_Q2	0.765927	89	157	1892	3162	0.6
NMYC_01	0.571268	32	157	675	3162	0.21
NRF1_Q6	0.999499	5	157	337	3162	0.11
NRF2_01	0.999919	16	157	698	3162	0.22
NRF2_Q4	0.974656	137	157	2910	3162	0.92
NRSE_B	0.978743	5	157	235	3162	0.07
NRSF_01	NA	0	157	18	3162	0.01
NRSF_Q4	0.261672	1	157	20	3162	0.01
OCT1_01	0.775963	57	157	1252	3162	0.4
OCT1_02	0.244681	153	157	3059	3162	0.97
OCT1_03	0.868453	144	157	2977	3162	0.94
OCT1_04	0.650741	81	157	1690	3162	0.53
OCT1_05	0.910286	43	157	1034	3162	0.33
OCT1_06	0.69853	125	157	2577	3162	0.81
OCT1_07	0.599192	50	157	1048	3162	0.33
OCT1_B	0.934172	25	157	666	3162	0.21
OCT1_Q5_01	0.812261	60	157	1329	3162	0.42
OCT1_Q6	0.462177	109	157	2193	3162	0.69
OCT4_01	0.410523	46	157	912	3162	0.29
OCT_C	0.908738	50	157	1179	3162	0.37
OCT_Q6	0.187223	107	157	2058	3162	0.65
OLF1_01	0.231634	44	157	816	3162	0.26
OSF2_Q6	0.872857	116	157	2466	3162	0.78
OTX_Q1	0.763508	74	157	1591	3162	0.5
P53_01	0.976995	77	157	1811	3162	0.57
P53_02	0.792224	67	157	1462	3162	0.46
P53_DECAMER_Q2	0.720581	122	157	2525	3162	0.8
PADS_C	0.630805	34	157	732	3162	0.23
PAX2_01	NA	157	157	3161	3162	1
PAX3_01	0.951949	143	157	2990	3162	0.95
PAX3_B	0.814293	151	157	3085	3162	0.98
PAX4_04	0.186637	112	157	2161	3162	0.68
PAX5_01	0.169118	84	157	1581	3162	0.5
PAX5_02	NA	157	157	3162	3162	1
PAX6_01	0.631026	151	157	3063	3162	0.97
PAX6_Q2	0.898693	27	157	685	3162	0.22
PAX8_01	NA	157	157	3161	3162	1
PAX9_B	0.0691279	8	157	102	3162	0.03
PAX_Q6	0.386417	145	157	2908	3162	0.92
PBX1_01	0.429676	38	157	758	3162	0.24
PBX1_02	0.648403	36	157	778	3162	0.25
PBX1_03	0.988991	42	157	1128	3162	0.36
PBX_Q3	0.199723	73	157	1375	3162	0.43
PEA3_Q6	0.368725	155	157	3119	3162	0.99
PEBP_Q6	0.919393	77	157	1737	3162	0.55
PIT1_Q6	0.338714	40	157	772	3162	0.24
PITX2_Q2	0.858049	40	157	939	3162	0.3
PLZF_02	0.866992	138	157	2871	3162	0.91
POLY_C	0.104264	1	157	11	3162	0
POU1F1_Q6	0.309227	26	157	490	3162	0.15
POU3F2_02	0.548852	136	157	2757	3162	0.87
POU6F1_01	0.187926	2	157	30	3162	0.01
PPARA_01	0.400552	138	157	2766	3162	0.87
PPARA_02	NA	157	157	3143	3162	0.99
PPARG_01	NA	0	157	19	3162	0.01
PPARG_03	0.191364	86	157	1632	3162	0.52
PPAR_DR1_Q2	0.655467	62	157	1309	3162	0.41
PR_01	0.491835	5	157	113	3162	0.04
PR_02	0.308313	8	157	147	3162	0.05
PTF1BETA_Q6	0.0324069	16	157	210	3162	0.07
PU1_Q6	0.67185	156	157	3154	3162	1
RBPJK_01	0.349546	31	157	598	3162	0.19
RBPJK_Q4	0.185003	59	157	1091	3162	0.35
RFX1_01	0.686514	137	157	2806	3162	0.89
RFX1_02	0.550483	156	157	3150	3162	1
RFX_Q6	0.938687	154	157	3144	3162	0.99
ROAZ_01	NA	0	157	1	3162	0
RORA1_01	0.346991	27	157	519	3162	0.16
RORA2_01	0.539551	44	157	909	3162	0.29
RORA_Q4	0.673507	10	157	244	3162	0.08
RP58_01	0.268846	4	157	70	3162	0.02
RREB1_01	0.503729	10	157	215	3162	0.07
RSRFC4_01	0.426689	2	157	48	3162	0.02
RSRFC4_Q2	0.17559	2	157	29	3162	0.01
RUSH1A_02	NA	157	157	3127	3162	0.99
R_01	0.640271	6	157	153	3162	0.05
S8_01	0.846436	52	157	1182	3162	0.37
SF1_Q6	0.707606	47	157	1022	3162	0.32
SF1_Q6_01	0.268195	74	157	1423	3162	0.45
SMAD3_Q6	0.107927	96	157	1789	3162	0.57
SMAD4_Q6	0.11652	156	157	3119	3162	0.99
SMAD_Q6	NA	157	157	3157	3162	1
SMAD_Q6_01	0.0969312	152	157	3002	3162	0.95
SOX10_Q6	0.00659574	127	157	2298	3162	0.73
SOX9_B1	0.18536	68	157	1269	3162	0.4
SOX_Q6	0.342515	146	157	2921	3162	0.92
SP1_01	0.434061	135	157	2712	3162	0.86
SP1_Q2_01	0.132968	137	157	2668	3162	0.84
SP1_Q4_01	0.348851	132	157	2630	3162	0.83
SP1_Q6	0.685855	124	157	2554	3162	0.81
SP1_Q6_01	0.423364	131	157	2628	3162	0.83
SP3_Q3	0.449404	151	157	3042	3162	0.96
SPZ1_01	0.289499	150	157	2998	3162	0.95
SREBP1_01	0.122534	156	157	3120	3162	0.99
SREBP1_02	0.173886	153	157	3047	3162	0.96
SREBP1_Q6	0.43863	132	157	2652	3162	0.84
SREBP_Q3	0.0215937	134	157	2509	3162	0.79
SRF_01	0.00124987	22	157	233	3162	0.07
SRF_C	0.171928	19	157	321	3162	0.1
SRF_Q4	0.0633724	11	157	147	3162	0.05
SRF_Q5_01	0.0715028	18	157	267	3162	0.08
SRF_Q5_02	0.0975739	32	157	531	3162	0.17
SRF_Q6	0.0582018	13	157	177	3162	0.06
STAF_01	0.733222	30	157	680	3162	0.22
STAF_02	0.954697	20	157	573	3162	0.18
STAT1_01	0.992236	75	157	1824	3162	0.58
STAT3_01	0.82036	103	157	2191	3162	0.69
STAT5A_01	0.988408	25	157	749	3162	0.24
STAT5A_02	0.780969	147	157	3011	3162	0.95
STAT5B_01	0.995353	24	157	763	3162	0.24
STAT_01	0.185476	121	157	2348	3162	0.74
STAT_Q6	NA	157	157	3128	3162	0.99
STRA13_01	0.538127	4	157	98	3162	0.03
SZF11_01	0.0613973	74	157	1308	3162	0.41
T3R_01	0.653726	6	157	155	3162	0.05
TAL1ALPHAE47_01	NA	157	157	3154	3162	1
TAL1BETAE47_01	0.343768	152	157	3050	3162	0.96
TAL1BETAITF2_01	0.238463	154	157	3082	3162	0.97
TAL1_Q6	NA	157	157	3161	3162	1
TATA_01	0.431652	131	157	2630	3162	0.83
TATA_C	0.486038	144	157	2905	3162	0.92
TAXCREB_01	0.841591	106	157	2259	3162	0.71
TAXCREB_02	0.474897	111	157	2237	3162	0.71
TBP_Q6	0.180447	146	157	2885	3162	0.91
TBX5_01	0.665675	60	157	1272	3162	0.4
TBX5_02	0.979331	96	157	2185	3162	0.69
TCF11MAFG_01	0.3518	77	157	1513	3162	0.48
TCF11_01	0.302342	156	157	3138	3162	0.99
TCF4_Q5	0.851849	56	157	1267	3162	0.4
TEF1_Q6	0.00248849	91	157	1489	3162	0.47
TEF_Q6	0.598452	40	157	845	3162	0.27
TEL2_Q6	0.712038	148	157	3018	3162	0.95
TFE_Q6	0.885846	71	157	1592	3162	0.5
TFIIA_Q6	0.188459	81	157	1530	3162	0.48
TFIII_Q6	0.269927	126	157	2483	3162	0.79
TGIF_01	0.512024	70	157	1424	3162	0.45
TITF1_Q3	0.861546	156	157	3159	3162	1
UF1H3BETA_Q6	0.164926	9	157	141	3162	0.04
USF2_Q6	0.644825	32	157	695	3162	0.22
USF_01	0.881695	65	157	1468	3162	0.46
USF_02	0.913084	101	157	2203	3162	0.7
USF_C	0.960027	104	157	2304	3162	0.73
USF_Q6	0.87483	84	157	1845	3162	0.58
USF_Q6_01	0.886899	80	157	1773	3162	0.56
VBP_01	0.371179	7	157	137	3162	0.04
VDR_Q3	0.103815	154	157	3057	3162	0.97
VJUN_01	NA	0	157	51	3162	0.02
VMAF_01	0.78607	152	157	3098	3162	0.98
VMYB_01	NA	157	157	3160	3162	1
VMYB_02	0.495767	155	157	3128	3162	0.99
WHN_B	0.737393	39	157	868	3162	0.27
WT1_Q6	0.237157	138	157	2726	3162	0.86
XBP1_01	0.764998	9	157	241	3162	0.08
XFD1_01	0.522189	120	157	2431	3162	0.77
XFD2_01	0.893026	44	157	1043	3162	0.33
XFD3_01	0.879433	123	157	2601	3162	0.82
XPF1_Q6	0.541798	59	157	1212	3162	0.38
YY1_01	0.603315	142	157	2886	3162	0.91
YY1_02	0.560246	154	157	3113	3162	0.98
YY1_Q6	0.867745	146	157	3011	3162	0.95
YY1_Q6_02	0.253687	154	157	3084	3162	0.98
ZBRK1_01	0.916292	1	157	82	3162	0.03
ZF5_01	0.706134	156	157	3155	3162	1
ZF5_B	0.608166	156	157	3152	3162	1
ZIC1_01	NA	157	157	3162	3162	1
ZIC3_01	NA	157	157	3160	3162	1
ZID_01	0.379059	30	157	586	3162	0.19
ZNF219_01	0.14891	17	157	278	3162	0.09
ZTA_Q2	0.55994	22	157	469	3162	0.15
